# Supplementary material for: Functional analysis and cryo-electron microscopy of Campylobacter jejuni serine protease HtrA
Source: Gut Microbes. 2020 Sep 22;12(1):1810532. doi: 10.1080/19490976.2020.1810532 (PMC7524362; doi:10.1080/19490976.2020.1810532)
Supplement: Supplemental Material [file KGMI_A_1810532_SM2524.zip]

Archive with 3 entries (2 files):
- Supplementary information/
- Supplementary information/Supplementary Materials.docx
- Supplementary information/Table S1.xlsx
