# Supplementary material for: Functional analysis and cryo-electron microscopy of Campylobacter jejuni serine protease HtrA
Source: Gut Microbes. 2020 Sep 22;12(1):1810532. doi: 10.1080/19490976.2020.1810532 (PMC7524362; doi:10.1080/19490976.2020.1810532)
Supplement: Supplemental Material [file KGMI_A_1810532_SM2524.zip › Supplementary information/Table S1.xlsx]

## Sheet: peptides
Leading razor protein	gene name	Peptide Sequence	N-term cleavage window	C-term cleavage window	Amino acid before	First amino acid	Second amino acid	Second last amino acid	Last amino acid	Amino acid after	A Count	R Count	N Count	D Count	C Count	Q Count	E Count	G Count	H Count	I Count	L Count	K Count	M Count	F Count	P Count	S Count	T Count	W Count	Y Count	V Count	U Count	O Count	Length	Mass	Start position	End position	Charges	PEP	Score	sum of Intensity of all experiments	Intensity : lysozym 7.5 min	Intensity : lysozyme + HtrA 1.5 min	Intensity : lysozyme+ +HtrA 7.5 min	Intensity: β-casein 32 min	Intensity H trA 32 min	Intensity: β-casein+ HtrA 24 min	Intensity: β-casein+ HtrA 32 min	MS/MS Count	analyzed results
P02666	CASB_BOVIN	KAVPYPQRDMPIQA	SVLSLSQSKVLPVPQKAVPYPQRDMPIQAF	QKAVPYPQRDMPIQAFLLYQEPVLGPVRGP	Q	K	A	Q	A	F	2	1	0	1	0	2	0	0	0	1	0	1	1	0	3	0	0	0	1	1	0	0	14	1612.84	176	189	1;2;3	6.8467e-15	217.22	41566000000	0	0	0	0	0	27820000000	13746000000	295	yes
P02666	CASB_BOVIN	LYQEPVLGPVRGPFPIIV	AVPYPQRDMPIQAFLLYQEPVLGPVRGPFP	EPVLGPVRGPFPIIV_______________	L	L	Y	I	V	-	0	1	0	0	0	1	1	2	0	2	2	0	0	1	4	0	0	0	1	3	0	0	18	1993.14	192	209	2;3	9.6396e-23	224.43	6838600000	0	0	0	31078000	989810	3211000000	3595500000	259	yes
P02666	CASB_BOVIN	FLLYQEPVLGPVRGPFPIIV	QKAVPYPQRDMPIQAFLLYQEPVLGPVRGP	EPVLGPVRGPFPIIV_______________	A	F	L	I	V	-	0	1	0	0	0	1	1	2	0	2	3	0	0	2	4	0	0	0	1	3	0	0	20	2253.29	190	209	2;3	1.1195e-53	276.97	7224300000	0	0	0	0	0	2558600000	4665800000	196	yes
P02666	CASB_BOVIN	QSKVLPVPQKAVPYPQRDMPIQA	PPTVMFPPQSVLSLSQSKVLPVPQKAVPYP	QKAVPYPQRDMPIQAFLLYQEPVLGPVRGP	S	Q	S	Q	A	F	2	1	0	1	0	4	0	0	0	1	1	2	1	0	5	1	0	0	1	3	0	0	23	2589.41	167	189	2;3;4;5	1.8887e-123	420.38	18898000000	0	0	0	164190	0	10494000000	8403900000	138	yes
P02666	CASB_BOVIN	KVLPVPQKAVPYPQRDMPIQA	TVMFPPQSVLSLSQSKVLPVPQKAVPYPQR	QKAVPYPQRDMPIQAFLLYQEPVLGPVRGP	S	K	V	Q	A	F	2	1	0	1	0	3	0	0	0	1	1	2	1	0	5	0	0	0	1	3	0	0	21	2374.32	169	189	2;3;4	1.3778e-44	287.55	34592000000	0	0	0	0	0	20906000000	13686000000	126	yes
P02666	CASB_BOVIN	LGPVRGPFPIIV	RDMPIQAFLLYQEPVLGPVRGPFPIIV___	EPVLGPVRGPFPIIV_______________	V	L	G	I	V	-	0	1	0	0	0	0	0	2	0	2	1	0	0	1	3	0	0	0	0	2	0	0	12	1263.77	198	209	2	2.1869e-07	163.99	5519400000	0	0	0	2977100	18589000	5481400000	16529000	105	yes
P02666	CASB_BOVIN	SQSKVLPVPQKAVPYPQRDMPIQA	LPPTVMFPPQSVLSLSQSKVLPVPQKAVPY	QKAVPYPQRDMPIQAFLLYQEPVLGPVRGP	L	S	Q	Q	A	F	2	1	0	1	0	4	0	0	0	1	1	2	1	0	5	2	0	0	1	3	0	0	24	2676.44	166	189	2;3;4	5.9303e-40	282.75	14768000000	0	0	0	0	0	7726300000	7042100000	104	yes
P02666	CASB_BOVIN	YQEPVLGPVRGPFPIIV	VPYPQRDMPIQAFLLYQEPVLGPVRGPFPI	EPVLGPVRGPFPIIV_______________	L	Y	Q	I	V	-	0	1	0	0	0	1	1	2	0	2	1	0	0	1	4	0	0	0	1	3	0	0	17	1880.06	193	209	2;3	3.6341e-29	240.18	6280200000	0	0	0	40220000	4652700	4800600000	1434600000	103	yes
P02666	CASB_BOVIN	SWMHQPHQPLPPTVMFPPQSV	LTDVENLHLPLPLLQSWMHQPHQPLPPTVM	HQPLPPTVMFPPQSVLSLSQSKVLPVPQKA	Q	S	W	S	V	L	0	0	0	0	0	3	0	0	2	0	1	0	2	1	6	2	1	1	0	2	0	0	21	2440.18	142	162	2;3	6.7739e-45	255.72	1394000000	0	0	0	0	0	890820000	503200000	93	yes
P02666	CASB_BOVIN	SWMHQPHQPLPPTVMFPPQSVLS	LTDVENLHLPLPLLQSWMHQPHQPLPPTVM	PLPPTVMFPPQSVLSLSQSKVLPVPQKAVP	Q	S	W	L	S	L	0	0	0	0	0	3	0	0	2	0	2	0	2	1	6	3	1	1	0	2	0	0	23	2640.3	142	164	2;3;4	7.0393e-15	228.39	1305300000	0	0	0	0	0	854810000	450470000	90	yes
P02666	CASB_BOVIN	SWMHQPHQPLPPTVMFPPQSVLSL	LTDVENLHLPLPLLQSWMHQPHQPLPPTVM	LPPTVMFPPQSVLSLSQSKVLPVPQKAVPY	Q	S	W	S	L	S	0	0	0	0	0	3	0	0	2	0	3	0	2	1	6	3	1	1	0	2	0	0	24	2753.38	142	165	2;3;4	1.6888e-31	269.85	2043900000	0	0	0	0	0	1277400000	766470000	89	yes
P02666	CASB_BOVIN	SWMHQPHQPLPPTVMFPPQSVLSLS	LTDVENLHLPLPLLQSWMHQPHQPLPPTVM	PPTVMFPPQSVLSLSQSKVLPVPQKAVPYP	Q	S	W	L	S	Q	0	0	0	0	0	3	0	0	2	0	3	0	2	1	6	4	1	1	0	2	0	0	25	2840.41	142	166	2;3;4	1.3219e-25	244.46	1403500000	0	0	0	0	0	847980000	555500000	85	yes
P02666	CASB_BOVIN	SQSKVLPVPQ	LPPTVMFPPQSVLSLSQSKVLPVPQKAVPY	SVLSLSQSKVLPVPQKAVPYPQRDMPIQAF	L	S	Q	P	Q	K	0	0	0	0	0	2	0	0	0	0	1	1	0	0	2	2	0	0	0	2	0	0	10	1081.61	166	175	1;2	9.6483e-12	185.61	4243100000	0	0	0	0	0	3407500000	835560000	65	yes
P02666	CASB_BOVIN	QSKVLPVPQ	PPTVMFPPQSVLSLSQSKVLPVPQKAVPYP	SVLSLSQSKVLPVPQKAVPYPQRDMPIQAF	S	Q	S	P	Q	K	0	0	0	0	0	2	0	0	0	0	1	1	0	0	2	1	0	0	0	2	0	0	9	994.581	167	175	1;2	2.0469e-42	257.93	3741300000	0	0	0	0	0	1637300000	2103900000	61	yes
P02666	CASB_BOVIN	FLLYQEPVLGPV	QKAVPYPQRDMPIQAFLLYQEPVLGPVRGP	IQAFLLYQEPVLGPVRGPFPIIV_______	A	F	L	P	V	R	0	0	0	0	0	1	1	1	0	0	3	0	0	1	2	0	0	0	1	2	0	0	12	1373.76	190	201	1;2	3.1722e-07	160.26	2759900000	0	0	0	0	235520	2240500000	519170000	52	yes
P02666	CASB_BOVIN	VVPPFLQPEVMGV	NSLPQNIPPLTQTPVVVPPFLQPEVMGVSK	PVVVPPFLQPEVMGVSKVKEAMAPKHKEMP	V	V	V	G	V	S	0	0	0	0	0	1	1	1	0	0	1	0	1	1	3	0	0	0	0	4	0	0	13	1410.76	83	95	2	8.1806e-14	202.44	3384500000	0	0	0	0	0	1662500000	1722000000	47	yes
P02666	CASB_BOVIN	DVENLHLPLPLLQ	YPVEPFTESQSLTLTDVENLHLPLPLLQSW	LTDVENLHLPLPLLQSWMHQPHQPLPPTVM	T	D	V	L	Q	S	0	0	1	1	0	1	1	0	1	0	5	0	0	0	2	0	0	0	0	1	0	0	13	1499.83	129	141	2;3	3.7491e-79	315.72	2586800000	0	0	0	0	182460	1723600000	862930000	46	yes
P02666	CASB_BOVIN	LSQSKVLPVPQKAVPYPQRDMPIQA	PLPPTVMFPPQSVLSLSQSKVLPVPQKAVP	QKAVPYPQRDMPIQAFLLYQEPVLGPVRGP	S	L	S	Q	A	F	2	1	0	1	0	4	0	0	0	1	2	2	1	0	5	2	0	0	1	3	0	0	25	2789.53	165	189	2;3;4;5	4.5577e-63	313.38	7624100000	0	0	0	0	0	2481800000	5142400000	45	yes
P02666	CASB_BOVIN	WMHQPHQPLPPTVMFPPQSVLS	TDVENLHLPLPLLQSWMHQPHQPLPPTVMF	PLPPTVMFPPQSVLSLSQSKVLPVPQKAVP	S	W	M	L	S	L	0	0	0	0	0	3	0	0	2	0	2	0	2	1	6	2	1	1	0	2	0	0	22	2553.27	143	164	2;3	3.8906e-19	225.67	447600000	0	0	0	0	0	234680000	212920000	43	yes
P02666	CASB_BOVIN	WMHQPHQPLPPTVMFPPQSVLSL	TDVENLHLPLPLLQSWMHQPHQPLPPTVMF	LPPTVMFPPQSVLSLSQSKVLPVPQKAVPY	S	W	M	S	L	S	0	0	0	0	0	3	0	0	2	0	3	0	2	1	6	2	1	1	0	2	0	0	23	2666.35	143	165	2;3;4	1.2101e-26	252.82	606380000	0	0	0	0	0	366970000	239400000	39	yes
P02666	CASB_BOVIN	LSQSKVLPVPQ	PLPPTVMFPPQSVLSLSQSKVLPVPQKAVP	SVLSLSQSKVLPVPQKAVPYPQRDMPIQAF	S	L	S	P	Q	K	0	0	0	0	0	2	0	0	0	0	2	1	0	0	2	2	0	0	0	2	0	0	11	1194.7	165	175	1;2;3	1.1548e-39	247.08	3108600000	0	0	0	0	0	1920200000	1188400000	38	yes
P02666	CASB_BOVIN	FLLYQEPV	QKAVPYPQRDMPIQAFLLYQEPVLGPVRGP	RDMPIQAFLLYQEPVLGPVRGPFPIIV___	A	F	L	P	V	L	0	0	0	0	0	1	1	0	0	0	2	0	0	1	1	0	0	0	1	1	0	0	8	1007.53	190	197	1;2	2.7905e-09	182.26	3122400000	0	0	0	0	0	1337600000	1784800000	37	yes
P02666	CASB_BOVIN	ENLHLPLPLLQ	VEPFTESQSLTLTDVENLHLPLPLLQSWMH	LTDVENLHLPLPLLQSWMHQPHQPLPPTVM	V	E	N	L	Q	S	0	0	1	0	0	1	1	0	1	0	5	0	0	0	2	0	0	0	0	0	0	0	11	1285.74	131	141	2	8.9843e-11	180.67	919430000	0	0	0	0	0	918720000	705130	37	yes
P02666	CASB_BOVIN	MAPKHKEMPFPKYPVEPFTESQ	FLQPEVMGVSKVKEAMAPKHKEMPFPKYPV	MPFPKYPVEPFTESQSLTLTDVENLHLPLP	A	M	A	S	Q	S	1	0	0	0	0	1	3	0	1	0	0	3	2	2	5	1	1	0	1	1	0	0	22	2617.27	102	123	2;3;4;5	7.5423e-45	300.54	1560900000	0	0	0	0	0	1077000000	483880000	36	yes
P02666	CASB_BOVIN	HQPLPPTVMFPPQSV	LHLPLPLLQSWMHQPHQPLPPTVMFPPQSV	HQPLPPTVMFPPQSVLSLSQSKVLPVPQKA	P	H	Q	S	V	L	0	0	0	0	0	2	0	0	1	0	1	0	1	1	5	1	1	0	0	2	0	0	15	1673.86	148	162	2;3	2.4139e-28	236.08	119760000	0	0	0	0	0	79724000	40037000	35	no
P02666	CASB_BOVIN	SKVKEAMAPKHKEMPFPK	PVVVPPFLQPEVMGVSKVKEAMAPKHKEMP	KEAMAPKHKEMPFPKYPVEPFTESQSLTLT	V	S	K	P	K	Y	2	0	0	0	0	0	2	0	1	0	0	5	2	1	3	1	0	0	0	1	0	0	18	2082.11	96	113	3;4;5;6	6.8873e-53	276.48	76892000	0	0	0	0	0	57071000	19822000	34	no
P02666	CASB_BOVIN	KAVPYPQRDMPIQAFLL	SVLSLSQSKVLPVPQKAVPYPQRDMPIQAF	VPYPQRDMPIQAFLLYQEPVLGPVRGPFPI	Q	K	A	L	L	Y	2	1	0	1	0	2	0	0	0	1	2	1	1	1	3	0	0	0	1	1	0	0	17	1986.08	176	192	2;3	2.831e-07	191.95	1593500000	0	0	0	0	0	845020000	748440000	32	yes
P02666	CASB_BOVIN	VLPVPQKAVPYPQR	VMFPPQSVLSLSQSKVLPVPQKAVPYPQRD	KVLPVPQKAVPYPQRDMPIQAFLLYQEPVL	K	V	L	Q	R	D	1	1	0	0	0	2	0	0	0	0	1	1	0	0	4	0	0	0	1	3	0	0	14	1590.92	170	183	2;3	1.8276e-14	208.25	8661100	0	0	0	5068800	3592300	0	0	32	no
P02666	CASB_BOVIN	HQPLPPTVMFPPQSVLSL	LHLPLPLLQSWMHQPHQPLPPTVMFPPQSV	LPPTVMFPPQSVLSLSQSKVLPVPQKAVPY	P	H	Q	S	L	S	0	0	0	0	0	2	0	0	1	0	3	0	1	1	5	2	1	0	0	2	0	0	18	1987.06	148	165	2;3	2.0899e-19	216.98	343050000	0	0	0	0	0	264710000	78339000	30	yes
P02666	CASB_BOVIN	WMHQPHQPLPPTVMFPPQSV	TDVENLHLPLPLLQSWMHQPHQPLPPTVMF	HQPLPPTVMFPPQSVLSLSQSKVLPVPQKA	S	W	M	S	V	L	0	0	0	0	0	3	0	0	2	0	1	0	2	1	6	1	1	1	0	2	0	0	20	2353.15	143	162	2;3	6.7634e-23	258.79	185940000	0	0	0	0	0	137160000	48784000	29	yes
P02666	CASB_BOVIN	KEAMAPKHKEMPFPKYPVEPFTESQ	VPPFLQPEVMGVSKVKEAMAPKHKEMPFPK	MPFPKYPVEPFTESQSLTLTDVENLHLPLP	V	K	E	S	Q	S	2	0	0	0	0	1	4	0	1	0	0	4	2	2	5	1	1	0	1	1	0	0	25	2945.45	99	123	3;4;5;6	8.255e-93	312.62	3201900000	0	0	0	0	0	1735100000	1466900000	27	yes
P02666	CASB_BOVIN	WMHQPHQPLPPTVMFPPQSVLSLS	TDVENLHLPLPLLQSWMHQPHQPLPPTVMF	PPTVMFPPQSVLSLSQSKVLPVPQKAVPYP	S	W	M	L	S	Q	0	0	0	0	0	3	0	0	2	0	3	0	2	1	6	3	1	1	0	2	0	0	24	2753.38	143	166	2;3	3.6246e-24	224.67	1001200000	0	0	0	0	0	201820000	799370000	27	yes
P02666	CASB_BOVIN	SLTLTDVENLHLPLPLLQ	MPFPKYPVEPFTESQSLTLTDVENLHLPLP	LTDVENLHLPLPLLQSWMHQPHQPLPPTVM	Q	S	L	L	Q	S	0	0	1	1	0	1	1	0	1	0	7	0	0	0	2	1	2	0	0	1	0	0	18	2015.13	124	141	2;3	8.7569e-118	411.27	182270000	0	0	0	0	0	112410000	69860000	23	yes
P02666	CASB_BOVIN	HQPLPPTVMFPPQSVLS	LHLPLPLLQSWMHQPHQPLPPTVMFPPQSV	PLPPTVMFPPQSVLSLSQSKVLPVPQKAVP	P	H	Q	L	S	L	0	0	0	0	0	2	0	0	1	0	2	0	1	1	5	2	1	0	0	2	0	0	17	1873.98	148	164	2;3	3.6877e-24	194.65	79698000	0	0	0	0	0	60904000	18793000	23	no
P02666	CASB_BOVIN	GVSKVKEAMAPK	QTPVVVPPFLQPEVMGVSKVKEAMAPKHKE	EVMGVSKVKEAMAPKHKEMPFPKYPVEPFT	M	G	V	P	K	H	2	0	0	0	0	0	1	1	0	0	0	3	1	0	1	1	0	0	0	2	0	0	12	1243.7	94	105	2;3;4	1.3877e-29	233.13	30758000	0	0	0	1499300	0	22181000	7078000	23	no
P02666	CASB_BOVIN	DVENLHLPLPLLQS	YPVEPFTESQSLTLTDVENLHLPLPLLQSW	TDVENLHLPLPLLQSWMHQPHQPLPPTVMF	T	D	V	Q	S	W	0	0	1	1	0	1	1	0	1	0	5	0	0	0	2	1	0	0	0	1	0	0	14	1586.87	129	142	2;3	1.8185e-38	259.6	630070000	0	0	0	0	0	190990000	439070000	22	yes
P02666	CASB_BOVIN	KVLPVPQKAVPYPQRDMPIQAFLL	TVMFPPQSVLSLSQSKVLPVPQKAVPYPQR	VPYPQRDMPIQAFLLYQEPVLGPVRGPFPI	S	K	V	L	L	Y	2	1	24	1	0	3	0	0	0	1	3	2	1	1	5	0	0	0	1	3	0	0	24	2747.56	169	192	2;3;4;5	2.9597e-24	248.1	2798300000	0	0	0	0	0	1534500000	1263800000	21	yes
P02666	CASB_BOVIN	SKVKEAMAPKHKEMPFP	PVVVPPFLQPEVMGVSKVKEAMAPKHKEMP	VKEAMAPKHKEMPFPKYPVEPFTESQSLTL	V	S	K	F	P	K	2	0	0	0	0	0	2	0	1	0	0	4	2	1	3	1	0	0	0	1	0	0	17	1954.02	96	112	3;4;5	1.0554e-13	191.64	119920000	0	0	0	0	0	83422000	36495000	21	no
P02666	CASB_BOVIN	LQSWMHQPHQPLPPTVMFPPQSV	LTLTDVENLHLPLPLLQSWMHQPHQPLPPT	HQPLPPTVMFPPQSVLSLSQSKVLPVPQKA	L	L	Q	S	V	L	0	0	0	0	0	4	0	0	2	0	2	0	2	1	6	2	1	1	0	2	0	0	23	2681.32	140	162	3	3.6781e-20	161.66	45066000	0	0	0	0	0	25947000	19119000	21	no
P02666	CASB_BOVIN	PVLGPVRGPFPIIV	PQRDMPIQAFLLYQEPVLGPVRGPFPIIV_	EPVLGPVRGPFPIIV_______________	E	P	V	I	V	-	0	1	0	0	0	0	0	2	0	2	1	0	0	1	4	0	0	0	0	3	0	0	14	1459.89	196	209	2	5.7262e-14	206.38	6450500	0	0	0	967540	3290500	1309600	882780	21	no
P02666	CASB_BOVIN	SKVKEAMAPKHKEMPFPKYP	PVVVPPFLQPEVMGVSKVKEAMAPKHKEMP	AMAPKHKEMPFPKYPVEPFTESQSLTLTDV	V	S	K	Y	P	V	2	0	0	0	0	0	2	0	1	0	0	5	2	1	4	1	0	0	1	1	0	0	20	2342.23	96	115	3;4;5	1.8104e-16	202.65	68650000	0	0	0	0	0	61654000	6996400	20	no
P02666	CASB_BOVIN	KVLPVPQKAVPYPQRDMPIQAFL	TVMFPPQSVLSLSQSKVLPVPQKAVPYPQR	AVPYPQRDMPIQAFLLYQEPVLGPVRGPFP	S	K	V	F	L	L	2	1	0	1	0	3	0	0	0	1	2	2	1	1	5	0	0	0	1	3	0	0	23	2634.47	169	191	3;4	4.6557e-12	170.37	457110000	0	0	0	0	0	186130000	270980000	19	yes
P02666	CASB_BOVIN	LQSWMHQPHQPLPPTVMFPPQSVLS	LTLTDVENLHLPLPLLQSWMHQPHQPLPPT	PLPPTVMFPPQSVLSLSQSKVLPVPQKAVP	L	L	Q	L	S	L	0	0	0	0	0	4	0	0	2	0	3	0	2	1	6	3	1	1	0	2	0	0	25	2881.44	140	164	3	1.4022e-15	155.97	126370000	0	0	0	0	0	82183000	44189000	19	no
P02666	CASB_BOVIN	PQKAVPYPQRDMPIQA	PQSVLSLSQSKVLPVPQKAVPYPQRDMPIQ	QKAVPYPQRDMPIQAFLLYQEPVLGPVRGP	V	P	Q	Q	A	F	2	1	0	1	0	3	0	0	0	1	0	1	1	0	4	0	0	0	1	1	0	0	16	1837.95	174	189	2;3	2.4148e-28	272.59	1355600000	0	0	0	0	0	876440000	479190000	18	yes
P02666	CASB_BOVIN	QSKVLPVPQKAVPYPQRDMPIQAFL	PPTVMFPPQSVLSLSQSKVLPVPQKAVPYP	AVPYPQRDMPIQAFLLYQEPVLGPVRGPFP	S	Q	S	F	L	L	2	1	0	1	0	4	0	0	0	1	2	2	1	1	5	1	0	0	1	3	0	0	25	2849.56	167	191	3;4	3.1457e-110	331.54	479530000	0	0	0	0	0	240550000	238980000	18	yes
P02666	CASB_BOVIN	DVENLHLPLPLLQSWMHQP	YPVEPFTESQSLTLTDVENLHLPLPLLQSW	LHLPLPLLQSWMHQPHQPLPPTVMFPPQSV	T	D	V	Q	P	H	0	0	1	1	0	2	1	0	2	0	5	0	1	0	3	1	0	1	0	1	0	0	19	2266.16	129	147	2;3;4	6.1507e-53	272.95	714040000	0	0	0	0	0	475130000	238910000	17	yes
P02666	CASB_BOVIN	KVLPVPQKAVPYPQRDMPI	TVMFPPQSVLSLSQSKVLPVPQKAVPYPQR	VPQKAVPYPQRDMPIQAFLLYQEPVLGPVR	S	K	V	P	I	Q	1	1	0	1	0	2	0	0	0	1	1	2	1	0	5	0	0	0	1	3	0	0	19	2175.22	169	187	2;3;4	1.3606e-15	212.24	439010000	0	0	0	0	0	268110000	170900000	17	yes
P02666	CASB_BOVIN	LLYQEPVLGPVRGPFPIIV	KAVPYPQRDMPIQAFLLYQEPVLGPVRGPF	EPVLGPVRGPFPIIV_______________	F	L	L	I	V	-	0	1	0	0	0	1	1	2	0	2	3	0	0	1	4	0	0	0	1	3	0	0	19	2106.22	191	209	2;3	4.643e-31	239.61	401460000	0	0	0	107630000	0	182580000	111250000	17	yes
P02666	CASB_BOVIN	VVPPFLQPEVMGVSKVKEA	NSLPQNIPPLTQTPVVVPPFLQPEVMGVSK	FLQPEVMGVSKVKEAMAPKHKEMPFPKYPV	V	V	V	E	A	M	1	0	0	0	0	1	2	1	0	0	1	2	1	1	3	1	0	0	0	5	0	0	19	2053.13	83	101	2;3	9.6124e-08	168.93	320020000	0	0	0	0	0	259550000	60470000	17	yes
P02666	CASB_BOVIN	QSKVLPVPQK	PPTVMFPPQSVLSLSQSKVLPVPQKAVPYP	VLSLSQSKVLPVPQKAVPYPQRDMPIQAFL	S	Q	S	Q	K	A	0	0	0	0	0	2	0	0	0	0	1	2	0	0	2	1	0	0	0	2	0	0	10	1122.68	167	176	2;3	1.3969e-117	350.57	79620000	0	0	0	0	0	55847000	23772000	17	no
P02666	CASB_BOVIN	ENLHLPLPLLQS	VEPFTESQSLTLTDVENLHLPLPLLQSWMH	TDVENLHLPLPLLQSWMHQPHQPLPPTVMF	V	E	N	Q	S	W	0	0	1	0	0	1	1	0	1	0	5	0	0	0	2	1	0	0	0	0	0	0	12	1372.77	131	142	2	2.009e-16	208.63	793890000	0	0	0	0	0	495610000	298280000	16	yes
P02666	CASB_BOVIN	ENLHLPLPLLQSWMHQPHQPLPPTV	VEPFTESQSLTLTDVENLHLPLPLLQSWMH	QSWMHQPHQPLPPTVMFPPQSVLSLSQSKV	V	E	N	T	V	M	0	0	1	0	0	3	1	0	3	0	6	0	1	0	6	1	1	1	0	1	0	0	25	2921.54	131	155	3;4	8.3037e-32	222.72	135900000	0	0	0	0	0	77134000	58769000	16	no
P02666	CASB_BOVIN	SQSKVLPVPQK	LPPTVMFPPQSVLSLSQSKVLPVPQKAVPY	VLSLSQSKVLPVPQKAVPYPQRDMPIQAFL	L	S	Q	Q	K	A	0	0	0	0	0	2	0	0	0	0	1	2	0	0	2	2	0	0	0	2	0	0	11	1209.71	166	176	2;3	1.8588e-30	289.18	84134000	0	0	0	0	0	58645000	25489000	16	no
P02666	CASB_BOVIN	VLPVPQKAVPYPQRDMPIQA	VMFPPQSVLSLSQSKVLPVPQKAVPYPQRD	QKAVPYPQRDMPIQAFLLYQEPVLGPVRGP	K	V	L	Q	A	F	2	1	0	1	0	3	0	0	0	1	1	1	1	0	5	0	0	0	1	3	0	0	20	2246.22	170	189	2;3	1.245e-16	204.67	73839000	0	0	0	998960	0	69632000	3207400	16	no
P02666	CASB_BOVIN	KVLPVPQK	TVMFPPQSVLSLSQSKVLPVPQKAVPYPQR	VLSLSQSKVLPVPQKAVPYPQRDMPIQAFL	S	K	V	Q	K	A	0	0	0	0	0	1	0	0	0	0	1	2	0	0	2	0	0	0	0	2	0	0	8	907.585	169	176	2;3	3.4745e-41	249.47	58797000	0	0	0	0	0	39487000	19310000	16	no
P02666	CASB_BOVIN	KEAMAPKHKEMPFPKYPVEPFTE	VPPFLQPEVMGVSKVKEAMAPKHKEMPFPK	KEMPFPKYPVEPFTESQSLTLTDVENLHLP	V	K	E	T	E	S	2	0	0	0	0	0	4	0	1	0	0	4	2	2	5	0	1	0	1	1	0	0	23	2730.36	99	121	3;4;5	6.6469e-104	321.38	498760000	0	0	0	0	0	290970000	207780000	15	yes
P02666	CASB_BOVIN	HQPLPPTVMFPPQSVLSLSQS	LHLPLPLLQSWMHQPHQPLPPTVMFPPQSV	TVMFPPQSVLSLSQSKVLPVPQKAVPYPQR	P	H	Q	Q	S	K	0	0	0	0	0	3	0	0	1	0	3	0	1	1	5	4	1	0	0	2	0	0	21	2289.18	148	168	2;3	5.4172e-86	305.29	111720000	0	0	0	0	0	60691000	51026000	15	no
P02666	CASB_BOVIN	SQSKVLPVPQKAVPYPQRDMPIQAF	LPPTVMFPPQSVLSLSQSKVLPVPQKAVPY	KAVPYPQRDMPIQAFLLYQEPVLGPVRGPF	L	S	Q	A	F	L	2	1	0	1	0	4	0	0	0	1	1	2	1	1	5	2	0	0	1	3	0	0	25	2823.51	166	190	3;4	1.7661e-50	250.82	48437000	0	0	0	1028700	0	41127000	6281400	15	no
P02666	CASB_BOVIN	QEPVLGPVRGPFPIIV	PYPQRDMPIQAFLLYQEPVLGPVRGPFPII	EPVLGPVRGPFPIIV_______________	Y	Q	E	I	V	-	0	1	0	0	0	1	1	2	0	2	1	0	0	1	4	0	0	0	0	3	0	0	16	1716.99	194	209	2;3	4.2132e-136	370.58	149000000	0	0	0	40997000	131920	70769000	37103000	14	no
P02666	CASB_BOVIN	HQPLPPTVMFPPQSVLSLS	LHLPLPLLQSWMHQPHQPLPPTVMFPPQSV	PPTVMFPPQSVLSLSQSKVLPVPQKAVPYP	P	H	Q	L	S	Q	0	0	0	0	0	2	0	0	1	0	3	0	1	1	5	3	1	0	0	2	0	0	19	2074.09	148	166	2;3	1.2222e-15	195.78	72389000	0	0	0	0	0	40738000	31651000	14	no
P02666	CASB_BOVIN	HQPHQPLPPTVMFPPQSVLS	VENLHLPLPLLQSWMHQPHQPLPPTVMFPP	PLPPTVMFPPQSVLSLSQSKVLPVPQKAVP	M	H	Q	L	S	L	0	0	0	0	0	3	0	0	2	0	2	0	1	1	6	2	1	0	0	2	0	0	20	2236.15	145	164	2;3	2.7897e-06	147.06	68147000	0	0	0	0	0	52159000	15988000	14	no
P02666	CASB_BOVIN	MFPPQSVLSLSQS	QSWMHQPHQPLPPTVMFPPQSVLSLSQSKV	TVMFPPQSVLSLSQSKVLPVPQKAVPYPQR	V	M	F	Q	S	K	0	0	0	0	0	2	0	0	0	0	2	0	1	1	2	4	0	0	0	1	0	0	13	1419.71	156	168	2	2.0983e-28	236.95	52686000	0	0	0	0	0	33928000	18758000	14	no
P02666	CASB_BOVIN	KEAMAPKHKEMPFPK	VPPFLQPEVMGVSKVKEAMAPKHKEMPFPK	KEAMAPKHKEMPFPKYPVEPFTESQSLTLT	V	K	E	P	K	Y	2	0	0	0	0	0	2	0	1	0	0	4	2	1	3	0	0	0	0	0	0	0	15	1767.92	99	113	3;4	2.7808e-28	234.57	17647000	0	0	0	0	0	15782000	1865900	14	no
P02666	CASB_BOVIN	RELEELNVPGEIVE	______________________________	______________________________	-	R	E	V	E	S	0	1	1	0	0	0	5	1	0	1	2	0	0	0	1	0	0	0	0	2	0	0	14	1624.83	1	14	2	5.2066e-20	218.62	3810700	0	0	0	3810700	0	0	0	14	no
P02666	CASB_BOVIN	LYQEPVLGPVRGPFPI	AVPYPQRDMPIQAFLLYQEPVLGPVRGPFP	YQEPVLGPVRGPFPIIV_____________	L	L	Y	P	I	I	0	1	0	0	0	1	1	2	0	1	2	0	0	1	4	0	0	0	1	2	0	0	16	1780.99	192	207	2;3	1.7167e-13	240.6	397110000	0	0	0	0	0	237250000	159860000	13	yes
P02666	CASB_BOVIN	ENLHLPLPLLQSWMHQP	VEPFTESQSLTLTDVENLHLPLPLLQSWMH	LHLPLPLLQSWMHQPHQPLPPTVMFPPQSV	V	E	N	Q	P	H	0	0	1	0	0	2	1	0	2	0	5	0	1	0	3	1	0	1	0	0	0	0	17	2052.06	131	147	2;3	1.8435e-20	260.73	228210000	0	0	0	0	0	140110000	88102000	13	yes
P02666	CASB_BOVIN	HKEMPFPKYPVEPFTESQSLTLT	EVMGVSKVKEAMAPKHKEMPFPKYPVEPFT	YPVEPFTESQSLTLTDVENLHLPLPLLQSW	K	H	K	L	T	D	0	0	0	0	0	1	3	0	1	0	2	2	1	2	4	2	3	0	1	1	0	0	23	2705.34	106	128	3;4	1.3557e-57	269.01	111250000	0	0	0	0	0	48236000	63010000	13	no
P02666	CASB_BOVIN	VLGPVRGPFPIIV	QRDMPIQAFLLYQEPVLGPVRGPFPIIV__	EPVLGPVRGPFPIIV_______________	P	V	L	I	V	-	0	1	0	0	0	0	0	2	0	2	1	0	0	1	3	0	0	0	0	3	0	0	13	1362.84	197	209	2	1.0879e-08	176.44	81702000	0	0	0	1416000	0	46993000	33293000	13	no
P02666	CASB_BOVIN	KHKEMPFPKYPVEPFTESQSLTLT	PEVMGVSKVKEAMAPKHKEMPFPKYPVEPF	YPVEPFTESQSLTLTDVENLHLPLPLLQSW	P	K	H	L	T	D	0	0	0	0	0	1	3	0	1	0	2	3	1	2	4	2	3	0	1	1	0	0	24	2833.44	105	128	3;4;5	8.602e-40	229.38	57414000	0	0	0	0	0	46299000	11114000	13	no
P02666	CASB_BOVIN	SKVKEAMAPKH	PVVVPPFLQPEVMGVSKVKEAMAPKHKEMP	VMGVSKVKEAMAPKHKEMPFPKYPVEPFTE	V	S	K	K	H	K	2	0	0	0	0	0	1	0	1	0	0	3	1	0	1	1	0	0	0	1	0	0	11	1224.66	96	106	2;3;4	6.3178e-07	155	8674800	0	0	0	0	0	4832100	3842700	13	no
P02666	CASB_BOVIN	SWMHQPHQPLPPTV	LTDVENLHLPLPLLQSWMHQPHQPLPPTVM	QSWMHQPHQPLPPTVMFPPQSVLSLSQSKV	Q	S	W	T	V	M	0	0	0	0	0	2	0	0	2	0	1	0	1	0	4	1	1	1	0	1	0	0	14	1653.81	142	155	2;3	3.3731e-28	237.08	297320000	0	0	0	0	0	232270000	65051000	12	yes
P02666	CASB_BOVIN	KVLPVPQKAVPYPQR	TVMFPPQSVLSLSQSKVLPVPQKAVPYPQR	KVLPVPQKAVPYPQRDMPIQAFLLYQEPVL	S	K	V	Q	R	D	1	1	0	0	0	2	0	0	0	0	1	2	0	0	4	0	0	0	1	3	0	0	15	1719.02	169	183	2;3;4	6.1811e-20	244.01	273150000	0	0	0	0	0	171560000	101600000	12	yes
P02666	CASB_BOVIN	SLSQSKVLPVPQ	QPLPPTVMFPPQSVLSLSQSKVLPVPQKAV	SVLSLSQSKVLPVPQKAVPYPQRDMPIQAF	L	S	L	P	Q	K	0	0	0	0	0	2	0	0	0	0	2	1	0	0	2	3	0	0	0	2	0	0	12	1281.73	164	175	2	1.1256e-16	208.84	374380000	0	0	0	178270	0	273580000	100630000	11	yes
P02666	CASB_BOVIN	QSKVLPVPQKAVPYPQRDMPIQAF	PPTVMFPPQSVLSLSQSKVLPVPQKAVPYP	KAVPYPQRDMPIQAFLLYQEPVLGPVRGPF	S	Q	S	A	F	L	2	1	0	1	0	4	0	0	0	1	1	2	1	1	5	1	0	0	1	3	0	0	24	2736.48	167	190	2;3;4	6.3319e-129	348.63	45987000	0	0	0	446170	0	23779000	21762000	11	no
P02666	CASB_BOVIN	KVLPVPQKA	TVMFPPQSVLSLSQSKVLPVPQKAVPYPQR	LSLSQSKVLPVPQKAVPYPQRDMPIQAFLL	S	K	V	K	A	V	1	0	0	0	0	1	0	0	0	0	1	2	0	0	2	0	0	0	0	2	0	0	9	978.623	169	177	2;3	3.1925e-22	211.87	32425000	0	0	0	0	0	20690000	11735000	11	no
P02666	CASB_BOVIN	PVRGPFPIIV	MPIQAFLLYQEPVLGPVRGPFPIIV_____	EPVLGPVRGPFPIIV_______________	G	P	V	I	V	-	0	1	0	0	0	0	0	1	0	2	0	0	0	1	3	0	0	0	0	2	0	0	10	1093.66	200	209	2	5.5893e-05	143.85	5284200	0	0	0	2407200	1081500	390240	1405300	11	no
P02666	CASB_BOVIN	FLLYQEPVLGPVRGPFPI	QKAVPYPQRDMPIQAFLLYQEPVLGPVRGP	YQEPVLGPVRGPFPIIV_____________	A	F	L	P	I	I	0	1	0	0	0	1	1	2	0	1	3	0	0	2	4	0	0	0	1	2	0	0	18	2041.14	190	207	2;3	1.6019e-52	267.93	675780000	0	0	0	0	0	393730000	282050000	10	yes
P02666	CASB_BOVIN	HLPLPLLQS	FTESQSLTLTDVENLHLPLPLLQSWMHQPH	TDVENLHLPLPLLQSWMHQPHQPLPPTVMF	L	H	L	Q	S	W	0	0	0	0	0	1	0	0	1	0	4	0	0	0	2	1	0	0	0	0	0	0	9	1016.6	134	142	2	8.9166e-10	175.75	297860000	0	0	0	0	0	178190000	119670000	10	yes
P02666	CASB_BOVIN	QSKVLPVPQKAVPYPQR	PPTVMFPPQSVLSLSQSKVLPVPQKAVPYP	KVLPVPQKAVPYPQRDMPIQAFLLYQEPVL	S	Q	S	Q	R	D	1	1	0	0	0	3	0	0	0	0	1	2	0	0	4	1	0	0	1	3	0	0	17	1934.11	167	183	3;4	1.1134e-79	305.4	270710000	0	0	0	0	0	194180000	76524000	10	yes
P02666	CASB_BOVIN	HQPHQPLPPTVMFPPQSVLSL	VENLHLPLPLLQSWMHQPHQPLPPTVMFPP	LPPTVMFPPQSVLSLSQSKVLPVPQKAVPY	M	H	Q	S	L	S	0	0	0	0	0	3	0	0	2	0	3	0	1	1	6	2	1	0	0	2	0	0	21	2349.23	145	165	2;3	2.2763e-34	229.54	91452000	0	0	0	0	0	63410000	28042000	10	no
P02666	CASB_BOVIN	HQPHQPLPPTVMFPPQSVLSLS	VENLHLPLPLLQSWMHQPHQPLPPTVMFPP	PPTVMFPPQSVLSLSQSKVLPVPQKAVPYP	M	H	Q	L	S	Q	0	0	0	0	0	3	0	0	2	0	3	0	1	1	6	3	1	0	0	2	0	0	22	2436.26	145	166	2;3	3.7855e-19	239.58	73979000	0	0	0	0	0	50076000	23902000	10	no
P02666	CASB_BOVIN	QSKVLPVPQKA	PPTVMFPPQSVLSLSQSKVLPVPQKAVPYP	LSLSQSKVLPVPQKAVPYPQRDMPIQAFLL	S	Q	S	K	A	V	1	0	0	0	0	2	0	0	0	0	1	2	0	0	2	1	0	0	0	2	0	0	11	1193.71	167	177	2;3	4.295e-40	306.19	65038000	0	0	0	0	0	38697000	26341000	10	no
P02666	CASB_BOVIN	RELEELNVPGEI	______________________________	______________________________	-	R	E	E	I	V	0	1	1	0	0	0	4	1	0	1	2	0	0	0	1	0	0	0	0	1	0	0	12	1396.72	1	12	2	1.9904e-21	212.03	64191000	0	0	0	555840	0	31118000	32517000	10	no
P02666	CASB_BOVIN	WMHQPHQPLPPTV	TDVENLHLPLPLLQSWMHQPHQPLPPTVMF	QSWMHQPHQPLPPTVMFPPQSVLSLSQSKV	S	W	M	T	V	M	0	0	0	0	0	2	0	0	2	0	1	0	1	0	4	0	1	1	0	1	0	0	13	1566.78	143	155	2;3	2.3895e-74	247.22	60746000	0	0	0	0	0	39028000	21718000	10	no
P02666	CASB_BOVIN	VLPVPQKAVPYPQRDMPIQAFLL	VMFPPQSVLSLSQSKVLPVPQKAVPYPQRD	VPYPQRDMPIQAFLLYQEPVLGPVRGPFPI	K	V	L	L	L	Y	2	1	0	1	0	3	0	0	0	1	3	1	1	1	5	0	0	0	1	3	0	0	23	2619.46	170	192	3	4.8139e-05	113.51	44365000	0	0	0	635430	0	21476000	22254000	10	no
P02666	CASB_BOVIN	SKVKEAMAPKHK	PVVVPPFLQPEVMGVSKVKEAMAPKHKEMP	MGVSKVKEAMAPKHKEMPFPKYPVEPFTES	V	S	K	H	K	E	2	0	0	0	0	0	1	0	1	0	0	4	1	0	1	1	0	0	0	1	0	0	12	1352.76	96	107	2;3;4	4.8385e-10	174.39	35295000	0	0	0	0	0	17195000	18100000	10	no
P02666	CASB_BOVIN	ENLHLPLPLLQSWM	VEPFTESQSLTLTDVENLHLPLPLLQSWMH	VENLHLPLPLLQSWMHQPHQPLPPTVMFPP	V	E	N	W	M	H	0	0	1	0	0	1	1	0	1	0	5	0	1	0	2	1	0	1	0	0	0	0	14	1689.89	131	144	2	1.9403e-13	199.82	11593000	0	0	0	0	0	4884600	6708800	10	no
P02666	CASB_BOVIN	PYPQRDMPIQA	SLSQSKVLPVPQKAVPYPQRDMPIQAFLLY	QKAVPYPQRDMPIQAFLLYQEPVLGPVRGP	V	P	Y	Q	A	F	1	1	0	1	0	2	0	0	0	1	0	0	1	0	3	0	0	0	1	0	0	0	11	1314.64	179	189	2	6.0174e-06	148.5	10591000	0	0	0	0	0	8473500	2117900	10	no
P02666	CASB_BOVIN	VLPVPQKAVPYPQRDMPIQAF	VMFPPQSVLSLSQSKVLPVPQKAVPYPQRD	KAVPYPQRDMPIQAFLLYQEPVLGPVRGPF	K	V	L	A	F	L	2	1	0	1	0	3	0	0	0	1	1	1	1	1	5	0	0	0	1	3	0	0	21	2393.29	170	190	3	9.5331e-09	145.52	2170100	0	0	0	2170100	0	0	0	10	no
P02666	CASB_BOVIN	FLLYQEPVLGPVRGPFPII	QKAVPYPQRDMPIQAFLLYQEPVLGPVRGP	QEPVLGPVRGPFPIIV______________	A	F	L	I	I	V	0	1	0	0	0	1	1	2	0	2	3	0	0	2	4	0	0	0	1	2	0	0	19	2154.22	190	208	2;3	5.0097e-06	189.33	597380000	0	0	0	0	0	230470000	366910000	9	no
P02666	CASB_BOVIN	KVLPVPQKAVPYPQ	TVMFPPQSVLSLSQSKVLPVPQKAVPYPQR	SKVLPVPQKAVPYPQRDMPIQAFLLYQEPV	S	K	V	P	Q	R	1	0	0	0	0	2	0	0	0	0	1	2	0	0	4	0	0	0	1	3	0	0	14	1562.92	169	182	2;3	3.5776e-29	245.08	565970000	0	0	0	0	0	357530000	208450000	9	no
P02666	CASB_BOVIN	SLTLTDVENL	MPFPKYPVEPFTESQSLTLTDVENLHLPLP	FTESQSLTLTDVENLHLPLPLLQSWMHQPH	Q	S	L	N	L	H	0	0	1	1	0	0	1	0	0	0	3	0	0	0	0	1	2	0	0	1	0	0	10	1103.57	124	133	2	1.7267e-32	232.37	119990000	0	0	0	0	0	70800000	49191000	9	no
P02666	CASB_BOVIN	LGPVRGPFPI	RDMPIQAFLLYQEPVLGPVRGPFPIIV___	YQEPVLGPVRGPFPIIV_____________	V	L	G	P	I	I	0	1	0	0	0	0	0	2	0	1	1	0	0	1	3	0	0	0	0	1	0	0	10	1051.62	198	207	2	1.1501e-07	167.24	82452000	0	0	0	0	0	45666000	36786000	9	no
P02666	CASB_BOVIN	SQSKVLPVPQKA	LPPTVMFPPQSVLSLSQSKVLPVPQKAVPY	LSLSQSKVLPVPQKAVPYPQRDMPIQAFLL	L	S	Q	K	A	V	1	0	0	0	0	2	0	0	0	0	1	2	0	0	2	2	0	0	0	2	0	0	12	1280.75	166	177	2;3	8.0718e-16	252.68	51301000	0	0	0	0	0	21465000	29836000	9	no
P02666	CASB_BOVIN	VMGVSKVKEA	LTQTPVVVPPFLQPEVMGVSKVKEAMAPKH	FLQPEVMGVSKVKEAMAPKHKEMPFPKYPV	E	V	M	E	A	M	1	0	0	0	0	0	1	1	0	0	0	2	1	0	0	1	0	0	0	3	0	0	10	1046.58	92	101	2;3	8.8176e-05	156.83	32549000	0	0	0	0	0	22224000	10326000	9	no
P02666	CASB_BOVIN	GVSKVKEAMAPKHK	QTPVVVPPFLQPEVMGVSKVKEAMAPKHKE	MGVSKVKEAMAPKHKEMPFPKYPVEPFTES	M	G	V	H	K	E	2	0	0	0	0	0	1	1	1	0	0	4	1	0	1	1	0	0	0	2	0	0	14	1508.85	94	107	2;3;4	1.4122e-08	180.27	16807000	0	0	0	0	0	13610000	3196800	9	no
P02666	CASB_BOVIN	SKVKEAMAPKHKEM	PVVVPPFLQPEVMGVSKVKEAMAPKHKEMP	VSKVKEAMAPKHKEMPFPKYPVEPFTESQS	V	S	K	E	M	P	2	0	0	0	0	0	2	0	1	0	0	4	2	0	1	1	0	0	0	1	0	0	14	1612.84	96	109	2;3;4	1.836e-05	159.69	12527000	0	0	0	0	0	9528300	2998200	9	no
P02666	CASB_BOVIN	QAFLLYQEPVLGPVRGPFPIIV	VPQKAVPYPQRDMPIQAFLLYQEPVLGPVR	EPVLGPVRGPFPIIV_______________	I	Q	A	I	V	-	1	1	0	0	0	2	1	2	0	2	3	0	0	2	4	0	0	0	1	3	0	0	22	2452.39	188	209	2;3	7.4844e-123	352.62	11087000	0	0	0	0	0	0	11087000	9	no
P02666	CASB_BOVIN	GVSKVKEAMAPKH	QTPVVVPPFLQPEVMGVSKVKEAMAPKHKE	VMGVSKVKEAMAPKHKEMPFPKYPVEPFTE	M	G	V	K	H	K	2	0	0	0	0	0	1	1	1	0	0	3	1	0	1	1	0	0	0	2	0	0	13	1380.75	94	106	2;4	1.226e-05	155.99	3003500	0	0	0	0	0	1841400	1162100	9	no
P02666	CASB_BOVIN	SQSKVLPVPQKAVPYPQRDMPI	LPPTVMFPPQSVLSLSQSKVLPVPQKAVPY	VPQKAVPYPQRDMPIQAFLLYQEPVLGPVR	L	S	Q	P	I	Q	1	1	0	1	0	3	0	0	0	1	1	2	1	0	5	2	0	0	1	3	0	0	22	2477.35	166	187	3;4	5.5806e-26	210.32	395230000	0	0	0	0	0	266170000	129060000	8	no
P02666	CASB_BOVIN	LSQSKVLPVPQKAVPYPQRDMPI	PLPPTVMFPPQSVLSLSQSKVLPVPQKAVP	VPQKAVPYPQRDMPIQAFLLYQEPVLGPVR	S	L	S	P	I	Q	1	1	0	1	0	3	0	0	0	1	2	2	1	0	5	2	0	0	1	3	0	0	23	2590.43	165	187	3;4	8.5927e-58	274.11	301050000	0	0	0	0	0	141420000	159630000	8	no
P02666	CASB_BOVIN	KEMPFPKYPVEPFTESQSLTLT	VMGVSKVKEAMAPKHKEMPFPKYPVEPFTE	YPVEPFTESQSLTLTDVENLHLPLPLLQSW	H	K	E	L	T	D	0	0	0	0	0	1	3	0	0	0	2	2	1	2	4	2	3	0	1	1	0	0	22	2568.28	107	128	2;3	5.7541e-20	278.98	65416000	0	0	0	0	0	62661000	2754500	8	no
P02666	CASB_BOVIN	MFPPQSVLSLS	QSWMHQPHQPLPPTVMFPPQSVLSLSQSKV	PPTVMFPPQSVLSLSQSKVLPVPQKAVPYP	V	M	F	L	S	Q	0	0	0	0	0	1	0	0	0	0	2	0	1	1	2	3	0	0	0	1	0	0	11	1204.62	156	166	2	2.2345e-16	207.29	56526000	0	0	0	0	0	26683000	29843000	8	no
P02666	CASB_BOVIN	SWMHQPHQPLPPTVMFPPQSVL	LTDVENLHLPLPLLQSWMHQPHQPLPPTVM	QPLPPTVMFPPQSVLSLSQSKVLPVPQKAV	Q	S	W	V	L	S	0	0	0	0	0	3	0	0	2	0	2	0	2	1	6	2	1	1	0	2	0	0	22	2553.27	142	163	3	1.5872e-10	156.74	46592000	0	0	0	0	0	30835000	15758000	8	no
P02666	CASB_BOVIN	MAPKHKEMPFPKYP	FLQPEVMGVSKVKEAMAPKHKEMPFPKYPV	AMAPKHKEMPFPKYPVEPFTESQSLTLTDV	A	M	A	Y	P	V	1	0	0	0	0	0	1	0	1	0	0	3	2	1	4	0	0	0	1	0	0	0	14	1699.86	102	115	2;3	9.6152e-15	141.08	9577400	0	0	0	0	0	4858800	4718600	8	no
P02666	CASB_BOVIN	VVPPFLQPEVM	NSLPQNIPPLTQTPVVVPPFLQPEVMGVSK	QTPVVVPPFLQPEVMGVSKVKEAMAPKHKE	V	V	V	V	M	G	0	0	0	0	0	1	1	0	0	0	1	0	1	1	3	0	0	0	0	3	0	0	11	1254.67	83	93	1;2	4.4077e-08	166.82	205050000	0	0	0	0	0	96247000	108810000	7	no
P02666	CASB_BOVIN	PQKAVPYPQRDMPIQAFLL	PQSVLSLSQSKVLPVPQKAVPYPQRDMPIQ	VPYPQRDMPIQAFLLYQEPVLGPVRGPFPI	V	P	Q	L	L	Y	2	1	0	1	0	3	0	0	0	1	2	1	1	1	4	0	0	0	1	1	0	0	19	2211.19	174	192	2;3	3.8232e-05	130.87	172000000	0	0	0	0	0	113090000	58912000	7	no
P02666	CASB_BOVIN	HKEMPFPKYPVEPFTESQSLTLTDV	EVMGVSKVKEAMAPKHKEMPFPKYPVEPFT	VEPFTESQSLTLTDVENLHLPLPLLQSWMH	K	H	K	D	V	E	0	0	0	1	0	1	3	0	1	0	2	2	1	2	4	2	3	0	1	2	0	0	25	2919.44	106	130	3;4	1.0906e-76	287.46	55568000	0	0	0	0	0	35605000	19963000	7	no
P02666	CASB_BOVIN	LSLSQSKVLPVPQKAVPYPQRDMPI	HQPLPPTVMFPPQSVLSLSQSKVLPVPQKA	VPQKAVPYPQRDMPIQAFLLYQEPVLGPVR	V	L	S	P	I	Q	1	1	0	1	0	3	0	0	0	1	3	2	1	0	5	3	0	0	1	3	0	0	25	2790.55	163	187	3;4	2.0862e-31	215.37	27832000	0	0	0	0	0	14306000	13526000	7	no
P02666	CASB_BOVIN	DVENLHLPLPLLQSWMHQPH	YPVEPFTESQSLTLTDVENLHLPLPLLQSW	HLPLPLLQSWMHQPHQPLPPTVMFPPQSVL	T	D	V	P	H	Q	0	0	1	1	0	2	1	0	3	0	5	0	1	0	3	1	0	1	0	1	0	0	20	2403.22	129	148	3;4	2.1507e-42	263.31	23720000	0	0	0	0	0	9151800	14568000	7	no
P02666	CASB_BOVIN	DVENLHLPLPL	YPVEPFTESQSLTLTDVENLHLPLPLLQSW	LTLTDVENLHLPLPLLQSWMHQPHQPLPPT	T	D	V	P	L	L	0	0	1	1	0	0	1	0	1	0	4	0	0	0	2	0	0	0	0	1	0	0	11	1258.69	129	139	2	4.9512e-17	208.72	524570000	0	0	0	0	0	274230000	250340000	6	no
P02666	CASB_BOVIN	SKVLPVPQKAVPYPQRDMPIQA	PTVMFPPQSVLSLSQSKVLPVPQKAVPYPQ	QKAVPYPQRDMPIQAFLLYQEPVLGPVRGP	Q	S	K	Q	A	F	2	1	0	1	0	3	0	0	0	1	1	2	1	0	5	1	0	0	1	3	0	0	22	2461.35	168	189	3;4	2.1236e-19	199.67	439940000	0	0	0	0	0	282880000	157060000	6	no
P02666	CASB_BOVIN	HLPLPLLQSWMHQP	FTESQSLTLTDVENLHLPLPLLQSWMHQPH	LHLPLPLLQSWMHQPHQPLPPTVMFPPQSV	L	H	L	Q	P	H	0	0	0	0	0	2	0	0	2	0	4	0	1	0	3	1	0	1	0	0	0	0	14	1695.89	134	147	3	7.9565e-14	205.31	148140000	0	0	0	0	0	93056000	55079000	6	no
P02666	CASB_BOVIN	SQSKVLPVPQKAVPYPQR	LPPTVMFPPQSVLSLSQSKVLPVPQKAVPY	KVLPVPQKAVPYPQRDMPIQAFLLYQEPVL	L	S	Q	Q	R	D	1	1	0	0	0	3	0	0	0	0	1	2	0	0	4	2	0	0	1	3	0	0	18	2021.14	166	183	3;4	2.319e-15	194.51	138990000	0	0	0	0	0	97105000	41881000	6	no
P02666	CASB_BOVIN	TLTDVENLHLPLPLLQ	FPKYPVEPFTESQSLTLTDVENLHLPLPLL	LTDVENLHLPLPLLQSWMHQPHQPLPPTVM	L	T	L	L	Q	S	0	0	1	1	0	1	1	0	1	0	6	0	0	0	2	0	2	0	0	1	0	0	16	1815.01	126	141	2;3	3.6313e-64	336.8	88639000	0	0	0	0	0	88639000	0	6	no
P02666	CASB_BOVIN	VVPPFLQPEVMGVSKVKEAMAPK	NSLPQNIPPLTQTPVVVPPFLQPEVMGVSK	EVMGVSKVKEAMAPKHKEMPFPKYPVEPFT	V	V	V	P	K	H	2	0	0	0	0	1	2	1	0	0	1	3	2	1	4	1	0	0	0	5	0	0	23	2480.35	83	105	3;4	2.6526e-09	136.64	48892000	0	0	0	0	0	46481000	2410500	6	no
P02666	CASB_BOVIN	SKVKEAMAPK	PVVVPPFLQPEVMGVSKVKEAMAPKHKEMP	EVMGVSKVKEAMAPKHKEMPFPKYPVEPFT	V	S	K	P	K	H	2	0	0	0	0	0	1	0	0	0	0	3	1	0	1	1	0	0	0	1	0	0	10	1087.61	96	105	2;3	9.3328e-05	149.17	22935000	0	0	0	0	0	17788000	5146400	6	no
P02666	CASB_BOVIN	KEMPFPKYPVEPFTESQSLTLTDV	VMGVSKVKEAMAPKHKEMPFPKYPVEPFTE	VEPFTESQSLTLTDVENLHLPLPLLQSWMH	H	K	E	D	V	E	0	0	0	1	0	1	3	0	0	0	2	2	1	2	4	2	3	0	1	2	0	0	24	2782.38	107	130	2;3	2.6658e-50	281.73	19300000	0	0	0	0	0	14019000	5281400	6	no
P02666	CASB_BOVIN	RELEELNVPGEIVESL	______________________________	ELEELNVPGEIVESLSSSEESITRINKKIE	-	R	E	S	L	S	0	1	1	0	0	0	5	1	0	1	3	0	0	0	1	1	0	0	0	2	0	0	16	1824.95	1	16	2	7.7637e-09	184.31	729810	0	0	0	729810	0	0	0	6	no
P02666	CASB_BOVIN	LSLSQSKVLPVPQ	HQPLPPTVMFPPQSVLSLSQSKVLPVPQKA	SVLSLSQSKVLPVPQKAVPYPQRDMPIQAF	V	L	S	P	Q	K	0	0	0	0	0	2	0	0	0	0	3	1	0	0	2	3	0	0	0	2	0	0	13	1394.81	163	175	2;3	4.0184e-38	247.3	2583100000	0	0	0	0	0	1200300000	1382800000	5	no
P02666	CASB_BOVIN	SQSKVLPVPQKAVPYPQ	LPPTVMFPPQSVLSLSQSKVLPVPQKAVPY	SKVLPVPQKAVPYPQRDMPIQAFLLYQEPV	L	S	Q	P	Q	R	1	0	0	0	0	3	0	0	0	0	1	2	0	0	4	2	0	0	1	3	0	0	17	1865.04	166	182	2;3	3.5955e-51	278.97	395470000	0	0	0	0	0	223240000	172230000	5	no
P02666	CASB_BOVIN	LSQSKVLPV	PLPPTVMFPPQSVLSLSQSKVLPVPQKAVP	PQSVLSLSQSKVLPVPQKAVPYPQRDMPIQ	S	L	S	P	V	P	0	0	0	0	0	1	0	0	0	0	2	1	0	0	1	2	0	0	0	2	0	0	9	969.586	165	173	2	5.0793e-11	189.82	228510000	0	0	0	0	0	117250000	111260000	5	no
P02666	CASB_BOVIN	MAPKHKEMPFPKYPVEPFTESQSL	FLQPEVMGVSKVKEAMAPKHKEMPFPKYPV	FPKYPVEPFTESQSLTLTDVENLHLPLPLL	A	M	A	S	L	T	1	0	0	0	0	1	3	0	1	0	1	3	2	2	5	2	1	0	1	1	0	0	24	2817.39	102	125	3;4	1.2121e-07	131.33	214740000	0	0	0	0	0	126600000	88141000	5	no
P02666	CASB_BOVIN	QSKVLPVPQKAVPYPQRDMPI	PPTVMFPPQSVLSLSQSKVLPVPQKAVPYP	VPQKAVPYPQRDMPIQAFLLYQEPVLGPVR	S	Q	S	P	I	Q	1	1	0	1	0	3	0	0	0	1	1	2	1	0	5	1	0	0	1	3	0	0	21	2390.31	167	187	2;3;4	2.0541e-103	390.37	210840000	0	0	0	0	0	205050000	5794600	5	no
P02666	CASB_BOVIN	LSLSQSKVLPV	HQPLPPTVMFPPQSVLSLSQSKVLPVPQKA	PQSVLSLSQSKVLPVPQKAVPYPQRDMPIQ	V	L	S	P	V	P	0	0	0	0	0	1	0	0	0	0	3	1	0	0	1	3	0	0	0	2	0	0	11	1169.7	163	173	2	4.5897e-23	226.39	158000000	0	0	0	0	0	82273000	75726000	5	no
P02666	CASB_BOVIN	VLSLSQSKVLPVPQ	PHQPLPPTVMFPPQSVLSLSQSKVLPVPQK	SVLSLSQSKVLPVPQKAVPYPQRDMPIQAF	S	V	L	P	Q	K	0	0	0	0	0	2	0	0	0	0	3	1	0	0	2	3	0	0	0	3	0	0	14	1493.88	162	175	2;3	5.0873e-28	276.2	114710000	0	0	0	0	0	80032000	34678000	5	no
P02666	CASB_BOVIN	LPVPQKAVPYPQRDMPIQA	MFPPQSVLSLSQSKVLPVPQKAVPYPQRDM	QKAVPYPQRDMPIQAFLLYQEPVLGPVRGP	V	L	P	Q	A	F	2	1	0	1	0	3	0	0	0	1	1	1	1	0	5	0	0	0	1	2	0	0	19	2147.16	171	189	2;3	1.6533e-15	191.07	86792000	0	0	0	0	0	56149000	30642000	5	no
P02666	CASB_BOVIN	HQPHQPLPPTVMFPPQSVLSLSQS	VENLHLPLPLLQSWMHQPHQPLPPTVMFPP	TVMFPPQSVLSLSQSKVLPVPQKAVPYPQR	M	H	Q	Q	S	K	0	0	0	0	0	4	0	0	2	0	3	0	1	1	6	4	1	0	0	2	0	0	24	2651.35	145	168	3	1.7468e-31	221.39	57971000	0	0	0	0	0	38919000	19053000	5	no
P02666	CASB_BOVIN	LTDVENLHLPLPLLQ	PKYPVEPFTESQSLTLTDVENLHLPLPLLQ	LTDVENLHLPLPLLQSWMHQPHQPLPPTVM	T	L	T	L	Q	S	0	0	1	1	0	1	1	0	1	0	6	0	0	0	2	0	1	0	0	1	0	0	15	1713.97	127	141	2;3	2.9598e-50	327.3	49192000	0	0	0	0	0	26015000	23177000	5	no
P02666	CASB_BOVIN	VYPFPGPIPN	ELQDKIHPFAQTQSLVYPFPGPIPNSLPQN	QTQSLVYPFPGPIPNSLPQNIPPLTQTPVV	L	V	Y	P	N	S	0	0	1	0	0	0	0	1	0	1	0	0	0	1	4	0	0	0	1	1	0	0	10	1099.57	59	68	2	3.9231e-06	153.15	39590000	0	0	0	0	0	29362000	10227000	5	no
P02666	CASB_BOVIN	KAVPYPQR	SVLSLSQSKVLPVPQKAVPYPQRDMPIQAF	KVLPVPQKAVPYPQRDMPIQAFLLYQEPVL	Q	K	A	Q	R	D	1	1	0	0	0	1	0	0	0	0	0	1	0	0	2	0	0	0	1	1	0	0	8	957.54	176	183	2;3	2.1126e-05	178.65	28776000	0	0	0	0	0	21166000	7609200	5	no
P02666	CASB_BOVIN	HLPLPLLQSWMHQPHQPLPPTV	FTESQSLTLTDVENLHLPLPLLQSWMHQPH	QSWMHQPHQPLPPTVMFPPQSVLSLSQSKV	L	H	L	T	V	M	0	0	0	0	0	3	0	0	3	0	5	0	1	0	6	1	1	1	0	1	0	0	22	2565.37	134	155	3	2.6637e-09	149.8	12973000	0	0	0	0	0	10517000	2455900	5	no
P02666	CASB_BOVIN	EPVLGPVRGPFPIIV	YPQRDMPIQAFLLYQEPVLGPVRGPFPIIV	EPVLGPVRGPFPIIV_______________	Q	E	P	I	V	-	0	1	0	0	0	0	1	2	0	2	1	0	0	1	4	0	0	0	0	3	0	0	15	1588.93	195	209	2	1.8207e-38	256.96	4366600	0	0	0	895150	0	0	3471400	5	no
P02666	CASB_BOVIN	LSQSKVLPVPQKAVPYPQ	PLPPTVMFPPQSVLSLSQSKVLPVPQKAVP	SKVLPVPQKAVPYPQRDMPIQAFLLYQEPV	S	L	S	P	Q	R	1	0	0	0	0	3	0	0	0	0	2	2	0	0	4	2	0	0	1	3	0	0	18	1978.13	165	182	3	1.5707e-22	176.68	194640000	0	0	0	0	0	116190000	78444000	4	no
P02666	CASB_BOVIN	KAVPYPQRDMPI	SVLSLSQSKVLPVPQKAVPYPQRDMPIQAF	VPQKAVPYPQRDMPIQAFLLYQEPVLGPVR	Q	K	A	P	I	Q	1	1	0	1	0	1	0	0	0	1	0	1	1	0	3	0	0	0	1	1	0	0	12	1413.74	176	187	2;3	1.3086e-33	192.21	48187000	0	0	0	0	0	48187000	0	4	no
P02666	CASB_BOVIN	SLTLTDVENLHLPLPLLQSWMHQP	MPFPKYPVEPFTESQSLTLTDVENLHLPLP	LHLPLPLLQSWMHQPHQPLPPTVMFPPQSV	Q	S	L	Q	P	H	0	0	1	1	0	2	1	0	2	0	7	0	1	0	3	2	2	1	0	1	0	0	24	2781.45	124	147	2;3;4	1.9818e-92	350.86	48014000	0	0	0	0	0	48014000	0	4	no
P02666	CASB_BOVIN	EMPFPKYPVEPFTESQSLTLT	MGVSKVKEAMAPKHKEMPFPKYPVEPFTES	YPVEPFTESQSLTLTDVENLHLPLPLLQSW	K	E	M	L	T	D	0	0	0	0	0	1	3	0	0	0	2	1	1	2	4	2	3	0	1	1	0	0	21	2440.19	108	128	2;3	1.7709e-26	224.52	39472000	0	0	0	0	0	33572000	5899300	4	no
P02666	CASB_BOVIN	SLTLTDVENLHLPLPLLQS	MPFPKYPVEPFTESQSLTLTDVENLHLPLP	TDVENLHLPLPLLQSWMHQPHQPLPPTVMF	Q	S	L	Q	S	W	0	0	1	1	0	1	1	0	1	0	7	0	0	0	2	2	2	0	0	1	0	0	19	2102.16	124	142	2	2.1268e-66	336.06	33682000	0	0	0	0	0	28581000	5100900	4	no
P02666	CASB_BOVIN	MFPPQSVLSL	QSWMHQPHQPLPPTVMFPPQSVLSLSQSKV	LPPTVMFPPQSVLSLSQSKVLPVPQKAVPY	V	M	F	S	L	S	0	0	0	0	0	1	0	0	0	0	2	0	1	1	2	2	0	0	0	1	0	0	10	1117.58	156	165	2	1.8991e-07	163.99	22985000	0	0	0	0	0	15131000	7854500	4	no
P02666	CASB_BOVIN	QSVLSLSQS	HQPHQPLPPTVMFPPQSVLSLSQSKVLPVP	TVMFPPQSVLSLSQSKVLPVPQKAVPYPQR	P	Q	S	Q	S	K	0	0	0	0	0	2	0	0	0	0	2	0	0	0	0	4	0	0	0	1	0	0	9	947.492	160	168	2	3.5995e-22	209.86	20585000	0	0	0	0	0	13592000	6993300	4	no
P02666	CASB_BOVIN	LSQSKVLPVPQKA	PLPPTVMFPPQSVLSLSQSKVLPVPQKAVP	LSLSQSKVLPVPQKAVPYPQRDMPIQAFLL	S	L	S	K	A	V	1	0	0	0	0	2	0	0	0	0	2	2	0	0	2	2	0	0	0	2	0	0	13	1393.83	165	177	2;3	1.6188e-14	241.92	20161000	0	0	0	0	0	16258000	3903600	4	no
P02666	CASB_BOVIN	SQSLTLTDVENLHLPLPLLQ	KEMPFPKYPVEPFTESQSLTLTDVENLHLP	LTDVENLHLPLPLLQSWMHQPHQPLPPTVM	E	S	Q	L	Q	S	0	0	1	1	0	2	1	0	1	0	7	0	0	0	2	2	2	0	0	1	0	0	20	2230.22	122	141	2;3	4.2536e-07	189.86	12171000	0	0	0	0	0	3689600	8481300	4	no
P02666	CASB_BOVIN	AFLLYQEPVLGPVRGPFPIIV	PQKAVPYPQRDMPIQAFLLYQEPVLGPVRG	EPVLGPVRGPFPIIV_______________	Q	A	F	I	V	-	1	1	0	0	0	1	1	2	0	2	3	0	0	2	4	0	0	0	1	3	0	0	21	2324.33	189	209	2;3	9.7623e-14	213.82	8945600	0	0	0	0	0	2392400	6553200	4	no
P02666	CASB_BOVIN	SKVKEAMAPKHKEMPFPKY	PVVVPPFLQPEVMGVSKVKEAMAPKHKEMP	EAMAPKHKEMPFPKYPVEPFTESQSLTLTD	V	S	K	K	Y	P	2	0	0	0	0	0	2	0	1	0	0	5	2	1	3	1	0	0	1	1	0	0	19	2245.18	96	114	3;4;5	9.3623e-16	198.9	8919900	0	0	0	0	0	6473000	2446900	4	no
P02666	CASB_BOVIN	QSVLSLSQSKVLPVPQ	HQPHQPLPPTVMFPPQSVLSLSQSKVLPVP	SVLSLSQSKVLPVPQKAVPYPQRDMPIQAF	P	Q	S	P	Q	K	0	0	0	0	0	3	0	0	0	0	3	1	0	0	2	4	0	0	0	3	0	0	16	1708.97	160	175	2;3	1.7431e-79	309.17	7644300	0	0	0	0	0	4503000	3141200	4	no
P02666	CASB_BOVIN	MHQPHQPLPPTVMFPPQSVLS	DVENLHLPLPLLQSWMHQPHQPLPPTVMFP	PLPPTVMFPPQSVLSLSQSKVLPVPQKAVP	W	M	H	L	S	L	0	0	0	0	0	3	0	0	2	0	2	0	2	1	6	2	1	0	0	2	0	0	21	2367.19	144	164	3	5.4921e-08	131.09	7473600	0	0	0	0	0	7040500	433080	4	no
P02666	CASB_BOVIN	PQKAVPYPQ	PQSVLSLSQSKVLPVPQKAVPYPQRDMPIQ	SKVLPVPQKAVPYPQRDMPIQAFLLYQEPV	V	P	Q	P	Q	R	1	0	0	0	0	2	0	0	0	0	0	1	0	0	3	0	0	0	1	1	0	0	9	1026.55	174	182	2	1.9946e-10	187.34	2545100	0	0	0	0	0	1694600	850520	4	no
P02666	CASB_BOVIN	RELEELNVPGEIVESLSSSEESITR	______________________________	EIVESLSSSEESITRINKKIEKFQSEEQQQ	-	R	E	T	R	I	0	2	1	0	0	0	7	1	0	2	3	0	0	0	1	5	1	0	0	2	0	0	25	2801.39	1	25	3	3.6125e-19	173.35	537950	0	0	0	537950	0	0	0	4	no
P02666	CASB_BOVIN	SLVYPFPGPI	EDELQDKIHPFAQTQSLVYPFPGPIPNSLP	FAQTQSLVYPFPGPIPNSLPQNIPPLTQTP	Q	S	L	P	I	P	0	0	0	0	0	0	0	1	0	1	1	0	0	1	3	1	0	0	1	1	0	0	10	1088.59	57	66	1;2	8.5635e-17	192.28	148780000	0	0	0	0	0	113670000	35109000	3	no
P02666	CASB_BOVIN	LYQEPVLGPVRGPFPII	AVPYPQRDMPIQAFLLYQEPVLGPVRGPFP	QEPVLGPVRGPFPIIV______________	L	L	Y	I	I	V	0	1	0	0	0	1	1	2	0	2	2	0	0	1	4	0	0	0	1	2	0	0	17	1894.07	192	208	2;3	2.3092e-21	225.79	70752000	0	0	0	0	0	19384000	51367000	3	no
P02666	CASB_BOVIN	QSKVLPVPQKAVPYPQ	PPTVMFPPQSVLSLSQSKVLPVPQKAVPYP	SKVLPVPQKAVPYPQRDMPIQAFLLYQEPV	S	Q	S	P	Q	R	1	0	0	0	0	3	0	0	0	0	1	2	0	0	4	1	0	0	1	3	0	0	16	1778.01	167	182	2;3	3.3301e-182	409.84	70400000	0	0	0	0	0	0	70400000	3	no
P02666	CASB_BOVIN	LSQSKVLPVPQKAVPYPQR	PLPPTVMFPPQSVLSLSQSKVLPVPQKAVP	KVLPVPQKAVPYPQRDMPIQAFLLYQEPVL	S	L	S	Q	R	D	1	1	0	0	0	3	0	0	0	0	2	2	0	0	4	2	0	0	1	3	0	0	19	2134.23	165	183	3;4	2.6105e-54	282.5	34653000	0	0	0	0	0	25801000	8852000	3	no
P02666	CASB_BOVIN	YQEPVLGPVRGPFPI	VPYPQRDMPIQAFLLYQEPVLGPVRGPFPI	YQEPVLGPVRGPFPIIV_____________	L	Y	Q	P	I	I	0	1	0	0	0	1	1	2	0	1	1	0	0	1	4	0	0	0	1	2	0	0	15	1667.9	193	207	2	3.3241e-50	274.49	26785000	0	0	0	0	0	0	26785000	3	no
P02666	CASB_BOVIN	VVPPFLQPEVMGVSKVKEAMAPKHK	NSLPQNIPPLTQTPVVVPPFLQPEVMGVSK	MGVSKVKEAMAPKHKEMPFPKYPVEPFTES	V	V	V	H	K	E	2	0	0	0	0	1	2	1	1	0	1	4	2	1	4	1	0	0	0	5	0	0	25	2745.51	83	107	5	1.1637e-15	158.73	16319000	0	0	0	0	0	9898400	6420900	3	no
P02666	CASB_BOVIN	MHQPHQPLPPTVMFPPQSVLSLSQS	DVENLHLPLPLLQSWMHQPHQPLPPTVMFP	TVMFPPQSVLSLSQSKVLPVPQKAVPYPQR	W	M	H	Q	S	K	0	0	0	0	0	4	0	0	2	0	3	0	2	1	6	4	1	0	0	2	0	0	25	2782.39	144	168	3	1.6484e-31	217.93	16157000	0	0	0	0	0	13167000	2989900	3	no
P02666	CASB_BOVIN	LQSWMHQPHQPLPPTV	LTLTDVENLHLPLPLLQSWMHQPHQPLPPT	QSWMHQPHQPLPPTVMFPPQSVLSLSQSKV	L	L	Q	T	V	M	0	0	0	0	0	3	0	0	2	0	2	0	1	0	4	1	1	1	0	1	0	0	16	1894.95	140	155	2;3	5.7708e-09	185.95	15529000	0	0	0	0	0	13820000	1708700	3	no
P02666	CASB_BOVIN	SKVKEAMAPKHKEMPF	PVVVPPFLQPEVMGVSKVKEAMAPKHKEMP	KVKEAMAPKHKEMPFPKYPVEPFTESQSLT	V	S	K	P	F	P	2	0	0	0	0	0	2	0	1	0	0	4	2	1	2	1	0	0	0	1	0	0	16	1856.96	96	111	2;3;4	4.5116e-09	186.98	10433000	0	0	0	0	0	3853400	6579700	3	no
P02666	CASB_BOVIN	SVLSLSQSKVLPVPQ	QPHQPLPPTVMFPPQSVLSLSQSKVLPVPQ	SVLSLSQSKVLPVPQKAVPYPQRDMPIQAF	Q	S	V	P	Q	K	0	0	0	0	0	2	0	0	0	0	3	1	0	0	2	4	0	0	0	3	0	0	15	1580.91	161	175	2	6.8952e-20	211.26	10123000	0	0	0	216140	0	9907200	0	3	no
P02666	CASB_BOVIN	TLTDVENLHLPLPL	FPKYPVEPFTESQSLTLTDVENLHLPLPLL	LTLTDVENLHLPLPLLQSWMHQPHQPLPPT	L	T	L	P	L	L	0	0	1	1	0	0	1	0	1	0	5	0	0	0	2	0	2	0	0	1	0	0	14	1573.87	126	139	2	1.1815e-78	309.94	8529600	0	0	0	0	0	6875000	1654700	3	no
P02666	CASB_BOVIN	PPFLQPEVMGVSKV	LPQNIPPLTQTPVVVPPFLQPEVMGVSKVK	VPPFLQPEVMGVSKVKEAMAPKHKEMPFPK	V	P	P	K	V	K	0	0	0	0	0	1	1	1	0	0	1	1	1	1	3	1	0	0	0	3	0	0	14	1526.82	85	98	2;3	4.98e-63	231.67	5996100	0	0	0	0	0	0	5996100	3	no
P02666	CASB_BOVIN	PPFLQPEVMGVSKVKEA	LPQNIPPLTQTPVVVPPFLQPEVMGVSKVK	FLQPEVMGVSKVKEAMAPKHKEMPFPKYPV	V	P	P	E	A	M	1	0	0	0	0	1	2	1	0	0	1	2	1	1	3	1	0	0	0	3	0	0	17	1854.99	85	101	3	8.1126e-06	164.2	4927100	0	0	0	0	0	3129800	1797300	3	no
P02666	CASB_BOVIN	EMPFPKYPVEPFTESQSLTLTDV	MGVSKVKEAMAPKHKEMPFPKYPVEPFTES	VEPFTESQSLTLTDVENLHLPLPLLQSWMH	K	E	M	D	V	E	0	0	0	1	0	1	3	0	0	0	2	1	1	2	4	2	3	0	1	2	0	0	23	2654.28	108	130	2	5.2139e-46	259.53	2621800	0	0	0	0	0	0	2621800	3	no
P02666	CASB_BOVIN	MAPKHKEMPFPKYPVEPFTE	FLQPEVMGVSKVKEAMAPKHKEMPFPKYPV	KEMPFPKYPVEPFTESQSLTLTDVENLHLP	A	M	A	T	E	S	1	0	0	0	0	0	3	0	1	0	0	3	2	2	5	0	1	0	1	1	0	0	20	2402.18	102	121	3;4	7.4659e-05	106.91	66955000	0	0	0	0	0	56470000	10485000	2	no
P02666	CASB_BOVIN	LGPVRGPFPII	RDMPIQAFLLYQEPVLGPVRGPFPIIV___	QEPVLGPVRGPFPIIV______________	V	L	G	I	I	V	0	1	0	0	0	0	0	2	0	2	1	0	0	1	3	0	0	0	0	1	0	0	11	1164.7	198	208	2	1.0603e-07	159.2	66133000	0	0	0	0	0	16668000	49465000	2	no
P02666	CASB_BOVIN	KVLPVPQKAVPYPQRDMPIQAF	TVMFPPQSVLSLSQSKVLPVPQKAVPYPQR	KAVPYPQRDMPIQAFLLYQEPVLGPVRGPF	S	K	V	A	F	L	2	1	0	1	0	3	0	0	0	1	1	2	1	1	5	0	0	0	1	3	0	0	22	2521.39	169	190	3	1.0144e-15	190.37	63411000	0	0	0	0	0	63411000	0	2	no
P02666	CASB_BOVIN	TLTDVENLHLPLPLLQSWMHQP	FPKYPVEPFTESQSLTLTDVENLHLPLPLL	LHLPLPLLQSWMHQPHQPLPPTVMFPPQSV	L	T	L	Q	P	H	0	0	1	1	0	2	1	0	2	0	6	0	1	0	3	1	2	1	0	1	0	0	22	2581.34	126	147	3	4.8408e-11	167.51	17687000	0	0	0	0	0	17687000	0	2	no
P02666	CASB_BOVIN	LTDVENLHLPLPLLQSWMHQP	PKYPVEPFTESQSLTLTDVENLHLPLPLLQ	LHLPLPLLQSWMHQPHQPLPPTVMFPPQSV	T	L	T	Q	P	H	0	0	1	1	0	2	1	0	2	0	6	0	1	0	3	1	1	1	0	1	0	0	21	2480.29	127	147	3	2.7784e-19	202.22	13194000	0	0	0	0	0	9644100	3550300	2	no
P02666	CASB_BOVIN	LTDVENLHLPLPL	PKYPVEPFTESQSLTLTDVENLHLPLPLLQ	LTLTDVENLHLPLPLLQSWMHQPHQPLPPT	T	L	T	P	L	L	0	0	1	1	0	0	1	0	1	0	5	0	0	0	2	0	1	0	0	1	0	0	13	1472.82	127	139	2	4.0902e-50	273.44	13058000	0	0	0	0	0	13058000	0	2	no
P02666	CASB_BOVIN	TLTDVENLHLPLPLLQS	FPKYPVEPFTESQSLTLTDVENLHLPLPLL	TDVENLHLPLPLLQSWMHQPHQPLPPTVMF	L	T	L	Q	S	W	0	0	1	1	0	1	1	0	1	0	6	0	0	0	2	1	2	0	0	1	0	0	17	1902.05	126	142	2	1.019e-13	205.62	12410000	0	0	0	0	0	12410000	0	2	no
P02666	CASB_BOVIN	KYPVEPFTESQSLTLT	VKEAMAPKHKEMPFPKYPVEPFTESQSLTL	YPVEPFTESQSLTLTDVENLHLPLPLLQSW	P	K	Y	L	T	D	0	0	0	0	0	1	2	0	0	0	2	1	0	1	2	2	3	0	1	1	0	0	16	1838.93	113	128	2	1.7849e-08	176.05	12069000	0	0	0	0	0	7478100	4591400	2	no
P02666	CASB_BOVIN	HQPHQPLPPTVMFPPQSV	VENLHLPLPLLQSWMHQPHQPLPPTVMFPP	HQPLPPTVMFPPQSVLSLSQSKVLPVPQKA	M	H	Q	S	V	L	0	0	0	0	0	3	0	0	2	0	1	0	1	1	6	1	1	0	0	2	0	0	18	2036.03	145	162	3	9.2888e-05	126	11805000	0	0	0	0	0	8574300	3230300	2	no
P02666	CASB_BOVIN	DVENLHLPLPLL	YPVEPFTESQSLTLTDVENLHLPLPLLQSW	TLTDVENLHLPLPLLQSWMHQPHQPLPPTV	T	D	V	L	L	Q	0	0	1	1	0	0	1	0	1	0	5	0	0	0	2	0	0	0	0	1	0	0	12	1371.78	129	140	2	2.7424e-15	249.69	10648000	0	0	0	0	0	10648000	0	2	no
P02666	CASB_BOVIN	LTDVENLHLPLPLLQS	PKYPVEPFTESQSLTLTDVENLHLPLPLLQ	TDVENLHLPLPLLQSWMHQPHQPLPPTVMF	T	L	T	Q	S	W	0	0	1	1	0	1	1	0	1	0	6	0	0	0	2	1	1	0	0	1	0	0	16	1801	127	142	2	2.7914e-39	262.37	7237500	0	0	0	0	0	7237500	0	2	no
P02666	CASB_BOVIN	DVENLHLPLPLLQSW	YPVEPFTESQSLTLTDVENLHLPLPLLQSW	DVENLHLPLPLLQSWMHQPHQPLPPTVMFP	T	D	V	S	W	M	0	0	1	1	0	1	1	0	1	0	5	0	0	0	2	1	0	1	0	1	0	0	15	1772.95	129	143	2	9.4723e-21	225.33	7180900	0	0	0	0	0	7180900	0	2	no
P02666	CASB_BOVIN	LSQSKVLPVPQKAVPYPQRD	PLPPTVMFPPQSVLSLSQSKVLPVPQKAVP	VLPVPQKAVPYPQRDMPIQAFLLYQEPVLG	S	L	S	R	D	M	1	1	0	1	0	3	0	0	0	0	2	2	0	0	4	2	0	0	1	3	0	0	20	2249.25	165	184	3	1.4297e-31	239.56	6996700	0	0	0	0	0	5103000	1893700	2	no
P02666	CASB_BOVIN	VMFPPQSVLSLS	LQSWMHQPHQPLPPTVMFPPQSVLSLSQSK	PPTVMFPPQSVLSLSQSKVLPVPQKAVPYP	T	V	M	L	S	Q	0	0	0	0	0	1	0	0	0	0	2	0	1	1	2	3	0	0	0	2	0	0	12	1303.68	155	166	2	5.1422e-10	173.37	6813300	0	0	0	0	0	3996900	2816500	2	no
P02666	CASB_BOVIN	QSLTLTDVENLHLPLPLLQ	EMPFPKYPVEPFTESQSLTLTDVENLHLPL	LTDVENLHLPLPLLQSWMHQPHQPLPPTVM	S	Q	S	L	Q	S	0	0	1	1	0	2	1	0	1	0	7	0	0	0	2	1	2	0	0	1	0	0	19	2143.19	123	141	3	4.6877e-31	239.55	6289200	0	0	0	0	0	4210800	2078300	2	no
P02666	CASB_BOVIN	KEAMAPKHKEMPFPKYP	VPPFLQPEVMGVSKVKEAMAPKHKEMPFPK	AMAPKHKEMPFPKYPVEPFTESQSLTLTDV	V	K	E	Y	P	V	2	0	0	0	0	0	2	0	1	0	0	4	2	1	4	0	0	0	1	0	0	0	17	2028.03	99	115	3;4	4.1616e-06	132.21	6108800	0	0	0	0	0	6108800	0	2	no
P02666	CASB_BOVIN	ENLHLPLPLLQSW	VEPFTESQSLTLTDVENLHLPLPLLQSWMH	DVENLHLPLPLLQSWMHQPHQPLPPTVMFP	V	E	N	S	W	M	0	0	1	0	0	1	1	0	1	0	5	0	0	0	2	1	0	1	0	0	0	0	13	1558.85	131	143	2	6.14e-20	209.97	5224400	0	0	0	0	0	5224400	0	2	no
P02666	CASB_BOVIN	ENLHLPLPLLQSWMHQPHQPLPPT	VEPFTESQSLTLTDVENLHLPLPLLQSWMH	LQSWMHQPHQPLPPTVMFPPQSVLSLSQSK	V	E	N	P	T	V	0	0	1	0	0	3	1	0	3	0	6	0	1	0	6	1	1	1	0	0	0	0	24	2822.47	131	154	4	7.7821e-12	138.35	4794700	0	0	0	0	0	2686000	2108700	2	no
P02666	CASB_BOVIN	DVENLHLPLPLLQSWMHQPHQPLPP	YPVEPFTESQSLTLTDVENLHLPLPLLQSW	LLQSWMHQPHQPLPPTVMFPPQSVLSLSQS	T	D	V	P	P	T	0	0	1	1	0	3	1	0	3	0	6	0	1	0	6	1	0	1	0	1	0	0	25	2935.52	129	153	3;4	6.2636e-07	121.38	4786900	0	0	0	0	0	4786900	0	2	no
P02666	CASB_BOVIN	DKIHPFAQTQ	KFQSEEQQQTEDELQDKIHPFAQTQSLVYP	EDELQDKIHPFAQTQSLVYPFPGPIPNSLP	Q	D	K	T	Q	S	1	0	0	1	0	2	0	0	1	1	0	1	0	1	1	0	1	0	0	0	0	0	10	1183.6	47	56	2	2.0611e-42	256.24	4712900	0	0	0	0	0	3429500	1283400	2	no
P02666	CASB_BOVIN	ENLHLPLPLLQSWMHQPHQPLPP	VEPFTESQSLTLTDVENLHLPLPLLQSWMH	LLQSWMHQPHQPLPPTVMFPPQSVLSLSQS	V	E	N	P	P	T	0	0	1	0	0	3	1	0	3	0	6	0	1	0	6	1	0	1	0	0	0	0	23	2721.42	131	153	3;4	9.8963e-15	143.48	3943400	0	0	0	0	0	1537100	2406300	2	no
P02666	CASB_BOVIN	QSKVLPVPQKAVPYPQRDM	PPTVMFPPQSVLSLSQSKVLPVPQKAVPYP	LPVPQKAVPYPQRDMPIQAFLLYQEPVLGP	S	Q	S	D	M	P	1	1	0	1	0	3	0	0	0	0	1	2	1	0	4	1	0	0	1	3	0	0	19	2180.18	167	185	3;4	5.5515e-16	203.06	3507000	0	0	0	0	0	0	3507000	2	no
P02666	CASB_BOVIN	DVENLHLPLPLLQSWM	YPVEPFTESQSLTLTDVENLHLPLPLLQSW	VENLHLPLPLLQSWMHQPHQPLPPTVMFPP	T	D	V	W	M	H	0	0	1	1	0	1	1	0	1	0	5	0	1	0	2	1	0	1	0	1	0	0	16	1903.99	129	144	2	1.9671e-20	220.37	2716600	0	0	0	0	0	1271900	1444700	2	no
P02666	CASB_BOVIN	QEPVLGPVRGPFPII	PYPQRDMPIQAFLLYQEPVLGPVRGPFPII	QEPVLGPVRGPFPIIV______________	Y	Q	E	I	I	V	0	1	0	0	0	1	1	2	0	2	1	0	0	1	4	0	0	0	0	2	0	0	15	1617.92	194	208	2	4.6664e-06	169.93	141350	0	0	0	141350	0	0	0	2	no
P02666	CASB_BOVIN	QSKVLPVPQKAVPYPQRD	PPTVMFPPQSVLSLSQSKVLPVPQKAVPYP	VLPVPQKAVPYPQRDMPIQAFLLYQEPVLG	S	Q	S	R	D	M	1	1	0	1	0	3	0	0	0	0	1	2	0	0	4	1	0	0	1	3	0	0	18	2049.14	167	184	4	7.6891e-05	128.92	33543000	0	0	0	0	0	0	33543000	1	no
P02666	CASB_BOVIN	FLLYQEPVLGPVR	QKAVPYPQRDMPIQAFLLYQEPVLGPVRGP	QAFLLYQEPVLGPVRGPFPIIV________	A	F	L	V	R	G	0	1	0	0	0	1	1	1	0	0	3	0	0	1	2	0	0	0	1	2	0	0	13	1529.86	190	202	2	2.9795e-20	219.03	28433000	0	0	0	0	0	28433000	0	1	no
P02666	CASB_BOVIN	LQSWMHQP	LTLTDVENLHLPLPLLQSWMHQPHQPLPPT	LHLPLPLLQSWMHQPHQPLPPTVMFPPQSV	L	L	Q	Q	P	H	0	0	0	0	0	2	0	0	1	0	1	0	1	0	1	1	0	1	0	0	0	0	8	1025.48	140	147	2	6.9575e-10	188.58	23784000	0	0	0	0	0	23784000	0	1	no
P02666	CASB_BOVIN	HLPLPLLQSWM	FTESQSLTLTDVENLHLPLPLLQSWMHQPH	VENLHLPLPLLQSWMHQPHQPLPPTVMFPP	L	H	L	W	M	H	0	0	0	0	0	1	0	0	1	0	4	0	1	0	2	1	0	1	0	0	0	0	11	1333.72	134	144	2	1.1838e-07	157.68	16560000	0	0	0	0	0	16560000	0	1	no
P02666	CASB_BOVIN	KVLPVPQKAVPYPQRDMPIQ	TVMFPPQSVLSLSQSKVLPVPQKAVPYPQR	PQKAVPYPQRDMPIQAFLLYQEPVLGPVRG	S	K	V	I	Q	A	1	1	0	1	0	3	0	0	0	1	1	2	1	0	5	0	0	0	1	3	0	0	20	2303.28	169	188	3	6.6726e-06	137.14	10747000	0	0	0	0	0	0	10747000	1	no
P02666	CASB_BOVIN	QSLVYPFPGPIPN	TEDELQDKIHPFAQTQSLVYPFPGPIPNSL	QTQSLVYPFPGPIPNSLPQNIPPLTQTPVV	T	Q	S	P	N	S	0	0	1	0	0	1	0	1	0	1	1	0	0	1	4	1	0	0	1	1	0	0	13	1427.74	56	68	2	1.9325e-13	232.46	8695600	0	0	0	0	0	8695600	0	1	no
P02666	CASB_BOVIN	ENLHLPLPLLQSWMHQPH	VEPFTESQSLTLTDVENLHLPLPLLQSWMH	HLPLPLLQSWMHQPHQPLPPTVMFPPQSVL	V	E	N	P	H	Q	0	0	1	0	0	2	1	0	3	0	5	0	1	0	3	1	0	1	0	0	0	0	18	2189.12	131	148	3	1.7392e-52	266.64	6912300	0	0	0	0	0	6912300	0	1	no
P02666	CASB_BOVIN	DVENLHLPLPLLQSWMH	YPVEPFTESQSLTLTDVENLHLPLPLLQSW	ENLHLPLPLLQSWMHQPHQPLPPTVMFPPQ	T	D	V	M	H	Q	0	0	1	1	0	1	1	0	2	0	5	0	1	0	2	1	0	1	0	1	0	0	17	2041.05	129	145	3	5.6716e-06	132.64	5173200	0	0	0	0	0	5173200	0	1	no
P02666	CASB_BOVIN	DVENLHLPLP	YPVEPFTESQSLTLTDVENLHLPLPLLQSW	SLTLTDVENLHLPLPLLQSWMHQPHQPLPP	T	D	V	L	P	L	0	0	1	1	0	0	1	0	1	0	3	0	0	0	2	0	0	0	0	1	0	0	10	1145.61	129	138	2	5.0638e-05	166.82	5144300	0	0	0	0	0	5144300	0	1	no
P02666	CASB_BOVIN	MHQPHQPLPPTVMFPPQSVLSL	DVENLHLPLPLLQSWMHQPHQPLPPTVMFP	LPPTVMFPPQSVLSLSQSKVLPVPQKAVPY	W	M	H	S	L	S	0	0	0	0	0	3	0	0	2	0	3	0	2	1	6	2	1	0	0	2	0	0	22	2480.27	144	165	3	6.5219e-11	130.89	4798700	0	0	0	0	0	4044100	754650	1	no
P02666	CASB_BOVIN	TDVENLHLPLPLLQS	KYPVEPFTESQSLTLTDVENLHLPLPLLQS	TDVENLHLPLPLLQSWMHQPHQPLPPTVMF	L	T	D	Q	S	W	0	0	1	1	0	1	1	0	1	0	5	0	0	0	2	1	1	0	0	1	0	0	15	1687.91	128	142	2	1.2358e-08	181.76	4216000	0	0	0	0	0	4216000	0	1	no
P02666	CASB_BOVIN	KEAMAPKHKEMPFPKYPVEPFT	VPPFLQPEVMGVSKVKEAMAPKHKEMPFPK	HKEMPFPKYPVEPFTESQSLTLTDVENLHL	V	K	E	F	T	E	2	0	0	0	0	0	3	0	1	0	0	4	2	2	5	0	1	0	1	1	0	0	22	2601.31	99	120	4	1.169e-07	127.5	4186900	0	0	0	0	0	4186900	0	1	no
P02666	CASB_BOVIN	VMFPPQSVLSLSQS	LQSWMHQPHQPLPPTVMFPPQSVLSLSQSK	TVMFPPQSVLSLSQSKVLPVPQKAVPYPQR	T	V	M	Q	S	K	0	0	0	0	0	2	0	0	0	0	2	0	1	1	2	4	0	0	0	2	0	0	14	1518.78	155	168	2	5.6372e-10	190.26	3410700	0	0	0	0	0	3410700	0	1	no
P02666	CASB_BOVIN	QAFLLYQEPV	VPQKAVPYPQRDMPIQAFLLYQEPVLGPVR	RDMPIQAFLLYQEPVLGPVRGPFPIIV___	I	Q	A	P	V	L	1	0	0	0	0	2	1	0	0	0	2	0	0	1	1	0	0	0	1	1	0	0	10	1206.63	188	197	2	6.7474e-05	141.78	2795700	0	0	0	0	0	0	2795700	1	no
P02666	CASB_BOVIN	MHQPHQPLPPTVMFPPQSVLSLS	DVENLHLPLPLLQSWMHQPHQPLPPTVMFP	PPTVMFPPQSVLSLSQSKVLPVPQKAVPYP	W	M	H	L	S	Q	0	0	0	0	0	3	0	0	2	0	3	0	2	1	6	3	1	0	0	2	0	0	23	2567.3	144	166	3	3.5731e-05	114.39	2235100	0	0	0	0	0	0	2235100	1	no
P02666	CASB_BOVIN	KYPVEPFTESQSLTLTDV	VKEAMAPKHKEMPFPKYPVEPFTESQSLTL	VEPFTESQSLTLTDVENLHLPLPLLQSWMH	P	K	Y	D	V	E	0	0	0	1	0	1	2	0	0	0	2	1	0	1	2	2	3	0	1	2	0	0	18	2053.03	113	130	2	1.8671e-10	182.33	2169900	0	0	0	0	0	0	2169900	1	no
P02666	CASB_BOVIN	DVENLHLPLPLLQSWMHQ	YPVEPFTESQSLTLTDVENLHLPLPLLQSW	NLHLPLPLLQSWMHQPHQPLPPTVMFPPQS	T	D	V	H	Q	P	0	0	1	1	0	2	1	0	2	0	5	0	1	0	2	1	0	1	0	1	0	0	18	2169.1	129	146	3	2.8201e-10	178.06	1617300	0	0	0	0	0	1617300	0	1	no
P02666	CASB_BOVIN	VMFPPQSVLSL	LQSWMHQPHQPLPPTVMFPPQSVLSLSQSK	LPPTVMFPPQSVLSLSQSKVLPVPQKAVPY	T	V	M	S	L	S	0	0	0	0	0	1	0	0	0	0	2	0	1	1	2	2	0	0	0	2	0	0	11	1216.65	155	165	2	2.0244e-05	135.71	1474300	0	0	0	0	0	1474300	0	1	no
P02666	CASB_BOVIN	AFLLYQEPVLGPV	PQKAVPYPQRDMPIQAFLLYQEPVLGPVRG	IQAFLLYQEPVLGPVRGPFPIIV_______	Q	A	F	P	V	R	1	0	0	0	0	1	1	1	0	0	3	0	0	1	2	0	0	0	1	2	0	0	13	1444.8	189	201	2	5.1158e-07	171.56	1331100	0	0	0	0	0	1331100	0	1	no
P02666	CASB_BOVIN	DVENLHLPLPLLQSWMHQPHQPL	YPVEPFTESQSLTLTDVENLHLPLPLLQSW	LPLLQSWMHQPHQPLPPTVMFPPQSVLSLS	T	D	V	P	L	P	0	0	1	1	0	3	1	0	3	0	6	0	1	0	4	1	0	1	0	1	0	0	23	2741.41	129	151	3	3.5056e-20	202.73	1186900	0	0	0	0	0	1186900	0	1	no
P02666	CASB_BOVIN	EVMGVSKVKEA	PLTQTPVVVPPFLQPEVMGVSKVKEAMAPK	FLQPEVMGVSKVKEAMAPKHKEMPFPKYPV	P	E	V	E	A	M	1	0	0	0	0	0	2	1	0	0	0	2	1	0	0	1	0	0	0	3	0	0	11	1175.62	91	101	2	6.1262e-22	211.78	921770	0	0	0	0	0	921770	0	1	no
P02666	CASB_BOVIN	SLSQSKVLPVPQK	QPLPPTVMFPPQSVLSLSQSKVLPVPQKAV	VLSLSQSKVLPVPQKAVPYPQRDMPIQAFL	L	S	L	Q	K	A	0	0	0	0	0	2	0	0	0	0	2	2	0	0	2	3	0	0	0	2	0	0	13	1409.82	164	176	2	3.219e-09	186.46	251890	0	0	0	0	0	0	251890	1	no
P02666	CASB_BOVIN	QSLTLTDV	EMPFPKYPVEPFTESQSLTLTDVENLHLPL	VEPFTESQSLTLTDVENLHLPLPLLQSWMH	S	Q	S	D	V	E	0	0	0	1	0	1	0	0	0	0	2	0	0	0	0	1	2	0	0	1	0	0	8	875.46	123	130	1	4.4062e-17	150.84	6122800	0	0	0	0	0	0	6122800	0	no
P02666	CASB_BOVIN	QSLTLTDVENL	EMPFPKYPVEPFTESQSLTLTDVENLHLPL	FTESQSLTLTDVENLHLPLPLLQSWMHQPH	S	Q	S	N	L	H	0	0	1	1	0	1	1	0	0	0	3	0	0	0	0	1	2	0	0	1	0	0	11	1231.63	123	133	2	3.3512e-09	159.79	3202800	0	0	0	0	0	0	3202800	0	no
P02666	CASB_BOVIN	VEPFTESQSLTLTDV	AMAPKHKEMPFPKYPVEPFTESQSLTLTDV	VEPFTESQSLTLTDVENLHLPLPLLQSWMH	P	V	E	D	V	E	0	0	0	1	0	1	2	0	0	0	2	0	0	1	1	2	3	0	0	2	0	0	15	1664.81	116	130	2	4.5719e-16	179.72	2108200	0	0	0	0	0	2108200	0	0	no
P02666	CASB_BOVIN	QSWMHQPHQPLPPTVMFPPQSVLS	TLTDVENLHLPLPLLQSWMHQPHQPLPPTV	PLPPTVMFPPQSVLSLSQSKVLPVPQKAVP	L	Q	S	L	S	L	0	0	0	0	0	4	0	0	2	0	2	0	2	1	6	3	1	1	0	2	0	0	24	2768.36	141	164	3	3.271e-10	122.04	1177600	0	0	0	0	0	1177600	0	0	no
P02666	CASB_BOVIN	DKIHPFAQT	KFQSEEQQQTEDELQDKIHPFAQTQSLVYP	TEDELQDKIHPFAQTQSLVYPFPGPIPNSL	Q	D	K	Q	T	Q	1	0	0	1	0	1	0	0	1	1	0	1	0	1	1	0	1	0	0	0	0	0	9	1055.54	47	55	2	2.5816e-10	128.58	259070	0	0	0	0	0	259070	0	0	no
P02666	CASB_BOVIN	QDKIHPFAQTQ	EKFQSEEQQQTEDELQDKIHPFAQTQSLVY	EDELQDKIHPFAQTQSLVYPFPGPIPNSLP	L	Q	D	T	Q	S	1	0	0	1	0	3	0	0	1	1	0	1	0	1	1	0	1	0	0	0	0	0	11	1311.66	46	56	2	8.821e-05	116.12	159690	0	0	0	0	0	159690	0	0	no
P00698	LYSC_CHICK	SALLSSDITASV	DGRTPGSRNLCNIPCSALLSSDITASVNCA	IPCSALLSSDITASVNCAKKIVSDGNGMNA	C	S	A	S	V	N	2	0	0	1	0	0	0	0	0	1	2	0	0	0	0	4	1	0	0	1	0	0	12	1162.61	99	110	2	2.2734e-72	261.49	526080000	0	259860000	263830000	1527700	859060	0	0	336	yes
P00698	LYSC_CHICK	AAMKRHGLDNYRGYSLG	PLAALGKVFGRCELAAAMKRHGLDNYRGYS	MKRHGLDNYRGYSLGNWVCAAKFESNFNTQ	A	A	A	L	G	N	2	2	1	1	0	0	0	3	1	0	2	1	1	0	0	1	0	0	2	0	0	0	17	1907.94	28	44	2;3;4;5	2.4413e-21	226.59	4462200000	0	2035000000	2421000000	5533700	0	0	686160	248	yes
P00698	LYSC_CHICK	KKIVSDGNGMNAWV	SALLSSDITASVNCAKKIVSDGNGMNAWVA	AKKIVSDGNGMNAWVAWRNRCKGTDVQAWI	A	K	K	W	V	A	1	0	2	1	0	0	0	2	0	1	0	2	1	0	0	1	0	1	0	2	0	0	14	1517.77	114	127	1;2;3	1.6951e-13	201	18404000000	0	7198000000	11204000000	2819400	0	0	0	228	yes
P00698	LYSC_CHICK	AKKIVSDGNGMNAWV	CSALLSSDITASVNCAKKIVSDGNGMNAWV	AKKIVSDGNGMNAWVAWRNRCKGTDVQAWI	C	A	K	W	V	A	2	0	2	1	0	0	0	2	0	1	0	2	1	0	0	1	0	1	0	2	0	0	15	1588.8	113	127	2;3	5.4689e-10	185.3	11785000000	0	6293200000	5489700000	1769600	0	0	0	143	yes
P00698	LYSC_CHICK	AAMKRHGLDNYRGYSLGNWV	PLAALGKVFGRCELAAAMKRHGLDNYRGYS	HGLDNYRGYSLGNWVCAAKFESNFNTQATN	A	A	A	W	V	C	2	2	2	1	0	0	0	3	1	0	2	1	1	0	0	1	0	1	2	1	0	0	20	2307.13	28	47	2;3;4;5	3.265e-16	238.22	6387200000	0	2919600000	3457700000	9909400	0	0	0	129	yes
P00698	LYSC_CHICK	SALLSSDITASVN	DGRTPGSRNLCNIPCSALLSSDITASVNCA	PCSALLSSDITASVNCAKKIVSDGNGMNAW	C	S	A	V	N	C	2	0	1	1	0	0	0	0	0	1	2	0	0	0	0	4	1	0	0	1	0	0	13	1276.65	99	111	1;2	2.9638e-10	205.73	171070000	0	64521000	106270000	280080	0	0	0	116	yes
P00698	LYSC_CHICK	AMKRHGLDNYRGYSLG	LAALGKVFGRCELAAAMKRHGLDNYRGYSL	MKRHGLDNYRGYSLGNWVCAAKFESNFNTQ	A	A	M	L	G	N	1	2	1	1	0	0	0	3	1	0	2	1	1	0	0	1	0	0	2	0	0	0	16	1836.91	29	44	2;3;4	3.3726e-20	225.33	6389600000	0	2227200000	4161600000	811120	0	0	0	97	yes
P00698	LYSC_CHICK	NFNTQATNRNTDGSTDYGILQI	GYSLGNWVCAAKFESNFNTQATNRNTDGST	NRNTDGSTDYGILQINSRWWCNDGRTPGSR	S	N	F	Q	I	N	1	1	4	2	0	2	0	2	0	2	1	0	0	1	0	1	4	0	1	0	0	0	22	2442.14	55	76	2;3	6.719e-87	316.6	783060000	0	374320000	408590000	155750	0	0	0	79	yes
P00698	LYSC_CHICK	AMKRHGLDNYRGYSLGNWV	LAALGKVFGRCELAAAMKRHGLDNYRGYSL	HGLDNYRGYSLGNWVCAAKFESNFNTQATN	A	A	M	W	V	C	1	2	2	1	0	0	0	3	1	0	2	1	1	0	0	1	0	1	2	1	0	0	19	2236.1	29	47	2;3;4	5.9539e-82	308.2	2883000000	0	1503800000	1377900000	1309100	0	0	0	56	yes
P00698	LYSC_CHICK	KFESNFNTQATNRNT	DNYRGYSLGNWVCAAKFESNFNTQATNRNT	KFESNFNTQATNRNTDGSTDYGILQINSRW	A	K	F	N	T	D	1	1	4	0	0	1	1	0	0	0	0	1	0	2	0	1	3	0	0	0	0	0	15	1770.83	51	65	2;3	3.1647e-134	433.51	3060600000	0	1468700000	1591800000	0	0	0	0	53	yes
P00698	LYSC_CHICK	ELAAAMKRHGLDNYRGYSLG	CFLPLAALGKVFGRCELAAAMKRHGLDNYR	MKRHGLDNYRGYSLGNWVCAAKFESNFNTQ	C	E	L	L	G	N	3	2	1	1	0	0	1	3	1	0	3	1	1	0	0	1	0	0	2	0	0	0	20	2221.11	25	44	2;3;4	3.2891e-67	293.67	1378700000	0	668130000	710520000	0	0	0	0	38	yes
P00698	LYSC_CHICK	DGSTDYGILQI	KFESNFNTQATNRNTDGSTDYGILQINSRW	NRNTDGSTDYGILQINSRWWCNDGRTPGSR	T	D	G	Q	I	N	0	0	0	2	0	1	0	2	0	2	1	0	0	0	0	1	1	0	1	0	0	0	11	1180.56	66	76	2	5.1405e-22	214.32	606710000	0	292560000	313940000	209580	0	0	0	35	yes
P00698	LYSC_CHICK	KKIVSDGNGMNAWVAWRN	SALLSSDITASVNCAKKIVSDGNGMNAWVA	VSDGNGMNAWVAWRNRCKGTDVQAWIRGCR	A	K	K	R	N	R	2	1	3	1	0	0	0	2	0	1	0	2	1	0	0	1	0	2	0	2	0	0	18	2045.03	114	131	2;3;4	2.4792e-268	459.32	1837200000	0	1387300000	448950000	1009000	0	0	0	27	yes
P00698	LYSC_CHICK	VSDGNGMNAWV	LSSDITASVNCAKKIVSDGNGMNAWVAWRN	AKKIVSDGNGMNAWVAWRNRCKGTDVQAWI	I	V	S	W	V	A	1	0	2	1	0	0	0	2	0	0	0	0	1	0	0	1	0	1	0	2	0	0	11	1148.49	117	127	1;2	3.66e-06	150.62	1874300000	0	1012200000	862010000	0	0	0	0	26	yes
P00698	LYSC_CHICK	KGTDVQAWIRG	DGNGMNAWVAWRNRCKGTDVQAWIRGCRL_	RNRCKGTDVQAWIRGCRL____________	C	K	G	R	G	C	1	1	0	1	0	1	0	2	0	1	0	1	0	0	0	0	1	1	0	1	0	0	11	1229.65	134	144	2;3	2.0206e-181	407.87	3389500000	0	1553900000	1835700000	0	0	0	0	25	yes
P00698	LYSC_CHICK	AAMKRHGLDNYRGYSL	PLAALGKVFGRCELAAAMKRHGLDNYRGYS	AMKRHGLDNYRGYSLGNWVCAAKFESNFNT	A	A	A	S	L	G	2	2	1	1	0	0	0	2	1	0	2	1	1	0	0	1	0	0	2	0	0	0	16	1850.92	28	43	2;3;4	2.1137e-28	229.92	1066100000	0	398000000	668130000	0	0	0	0	25	yes
P00698	LYSC_CHICK	NRNTDGSTDYGILQI	VCAAKFESNFNTQATNRNTDGSTDYGILQI	NRNTDGSTDYGILQINSRWWCNDGRTPGSR	T	N	R	Q	I	N	0	1	2	2	0	1	0	2	0	2	1	0	0	0	0	1	2	0	1	0	0	0	15	1665.8	62	76	1;2;3	1.6071e-20	223.77	1979600000	0	1128700000	850330000	233890	260740	0	0	23	yes
P00698	LYSC_CHICK	ELAAAMKRHGLDNYRGYSLGNWV	CFLPLAALGKVFGRCELAAAMKRHGLDNYR	HGLDNYRGYSLGNWVCAAKFESNFNTQATN	C	E	L	W	V	C	3	2	2	1	0	0	1	3	1	0	3	1	1	0	0	1	0	1	2	1	0	0	23	2620.3	25	47	2;3;4;5	1.3767e-143	361.47	1056500000	0	535410000	520820000	313530	0	0	0	22	yes
P00698	LYSC_CHICK	KFESNFNTQAT	DNYRGYSLGNWVCAAKFESNFNTQATNRNT	VCAAKFESNFNTQATNRNTDGSTDYGILQI	A	K	F	A	T	N	1	0	2	0	0	1	1	0	0	0	0	1	0	2	0	1	2	0	0	0	0	0	11	1285.59	51	61	2	1.4897e-15	196.88	655370000	0	94494000	560880000	0	0	0	0	21	yes
P00698	LYSC_CHICK	AAAMKRHGLDNYRGYSLG	LPLAALGKVFGRCELAAAMKRHGLDNYRGY	MKRHGLDNYRGYSLGNWVCAAKFESNFNTQ	L	A	A	L	G	N	3	2	1	1	0	0	0	3	1	0	2	1	1	0	0	1	0	0	2	0	0	0	18	1978.98	27	44	2;3;4	1.8629e-15	223.03	500770000	0	26047000	474720000	0	0	0	0	20	yes
P00698	LYSC_CHICK	MKRHGLDNYRGYSLG	AALGKVFGRCELAAAMKRHGLDNYRGYSLG	MKRHGLDNYRGYSLGNWVCAAKFESNFNTQ	A	M	K	L	G	N	0	2	1	1	0	0	0	3	1	0	2	1	1	0	0	1	0	0	2	0	0	0	15	1765.87	30	44	2;3;4	7.0467e-20	225.63	4301700000	0	1540100000	2761600000	0	0	0	0	18	yes
P00698	LYSC_CHICK	AAMKRHGLDNYRGYS	PLAALGKVFGRCELAAAMKRHGLDNYRGYS	AAMKRHGLDNYRGYSLGNWVCAAKFESNFN	A	A	A	Y	S	L	2	2	1	1	0	0	0	2	1	0	1	1	1	0	0	1	0	0	2	0	0	0	15	1737.84	28	42	2;3;4	7.5963e-20	209.6	215170000	0	71846000	143320000	0	0	0	0	15	yes
P00698	LYSC_CHICK	KGTDVQAWIR	DGNGMNAWVAWRNRCKGTDVQAWIRGCRL_	WRNRCKGTDVQAWIRGCRL___________	C	K	G	I	R	G	1	1	0	1	0	1	0	1	0	1	0	1	0	0	0	0	1	1	0	1	0	0	10	1172.63	134	143	1;2;3	3.3841e-82	364.44	2566700000	0	1968700000	597940000	0	0	0	0	14	yes
P00698	LYSC_CHICK	MKRHGLDNYRGYSLGNWV	AALGKVFGRCELAAAMKRHGLDNYRGYSLG	HGLDNYRGYSLGNWVCAAKFESNFNTQATN	A	M	K	W	V	C	0	2	2	1	0	0	0	3	1	0	2	1	1	0	0	1	0	1	2	1	0	0	18	2165.06	30	47	2;3;4	2.5481e-15	222.16	383730000	0	132550000	251180000	0	0	0	0	13	yes
P00698	LYSC_CHICK	AAMKRHGLDNYRGY	PLAALGKVFGRCELAAAMKRHGLDNYRGYS	AAAMKRHGLDNYRGYSLGNWVCAAKFESNF	A	A	A	G	Y	S	2	2	1	1	0	0	0	2	1	0	1	1	1	0	0	0	0	0	2	0	0	0	14	1650.8	28	41	3;4	2.6177e-13	196.58	321430000	0	215270000	106160000	0	0	0	0	13	yes
P00698	LYSC_CHICK	AAKFESNFNTQATNRNT	GLDNYRGYSLGNWVCAAKFESNFNTQATNR	KFESNFNTQATNRNTDGSTDYGILQINSRW	C	A	A	N	T	D	3	1	4	0	0	1	1	0	0	0	0	1	0	2	0	1	3	0	0	0	0	0	17	1912.9	49	65	2;3	2.2404e-136	428.44	84551000	0	49461000	35090000	0	0	0	0	13	no
P00698	LYSC_CHICK	KKIVSDGNGMNAWVAWRNR	SALLSSDITASVNCAKKIVSDGNGMNAWVA	SDGNGMNAWVAWRNRCKGTDVQAWIRGCRL	A	K	K	N	R	C	2	2	3	1	0	0	0	2	0	1	0	2	1	0	0	1	0	2	0	2	0	0	19	2201.13	114	132	3;4	3.3471e-16	205.47	326680000	0	246630000	80050000	0	0	0	0	11	yes
P00698	LYSC_CHICK	AAMKRHGLDNYRG	PLAALGKVFGRCELAAAMKRHGLDNYRGYS	LAAAMKRHGLDNYRGYSLGNWVCAAKFESN	A	A	A	R	G	Y	2	2	1	1	0	0	0	2	1	0	1	1	1	0	0	0	0	0	1	0	0	0	13	1487.74	28	40	2;3;4	2.2447e-13	210.08	133030000	0	52306000	80726000	0	0	0	0	11	no
P00698	LYSC_CHICK	VSDGNGMNAWVAWR	LSSDITASVNCAKKIVSDGNGMNAWVAWRN	IVSDGNGMNAWVAWRNRCKGTDVQAWIRGC	I	V	S	W	R	N	2	1	2	1	0	0	0	2	0	0	0	0	1	0	0	1	0	2	0	2	0	0	14	1561.71	117	130	2;3	1.8822e-78	379.58	127050000	0	122580000	4474400	0	0	0	0	11	yes
P00698	LYSC_CHICK	AMKRHGLDNYRGY	LAALGKVFGRCELAAAMKRHGLDNYRGYSL	AAAMKRHGLDNYRGYSLGNWVCAAKFESNF	A	A	M	G	Y	S	1	2	1	1	0	0	0	2	1	0	1	1	1	0	0	0	0	0	2	0	0	0	13	1579.77	29	41	2;3;4	1.3449e-13	208.33	122820000	0	77306000	45514000	0	0	0	0	11	no
P00698	LYSC_CHICK	AMKRHGLDNYRGYS	LAALGKVFGRCELAAAMKRHGLDNYRGYSL	AAMKRHGLDNYRGYSLGNWVCAAKFESNFN	A	A	M	Y	S	L	1	2	1	1	0	0	0	2	1	0	1	1	1	0	0	1	0	0	2	0	0	0	14	1666.8	29	42	2;3;4	1.0496e-49	222.75	87410000	0	36783000	50627000	0	0	0	0	11	no
P00698	LYSC_CHICK	TNRNTDGSTDYGILQI	WVCAAKFESNFNTQATNRNTDGSTDYGILQ	NRNTDGSTDYGILQINSRWWCNDGRTPGSR	A	T	N	Q	I	N	0	1	2	2	0	1	0	2	0	2	1	0	0	0	0	1	3	0	1	0	0	0	16	1766.84	61	76	2	6.6862e-21	225.13	1296300000	0	677580000	618710000	0	0	0	0	10	yes
P00698	LYSC_CHICK	AKKIVSDGNGMNAWVAWRN	CSALLSSDITASVNCAKKIVSDGNGMNAWV	VSDGNGMNAWVAWRNRCKGTDVQAWIRGCR	C	A	K	R	N	R	3	1	3	1	0	0	0	2	0	1	0	2	1	0	0	1	0	2	0	2	0	0	19	2116.06	113	131	2;3;4	8.238e-239	432.41	737910000	0	395920000	341990000	0	0	0	0	10	yes
P00698	LYSC_CHICK	AKKIVSDGNGMNAWVAWRNR	CSALLSSDITASVNCAKKIVSDGNGMNAWV	SDGNGMNAWVAWRNRCKGTDVQAWIRGCRL	C	A	K	N	R	C	3	2	3	1	0	0	0	2	0	1	0	2	1	0	0	1	0	2	0	2	0	0	20	2272.16	113	132	3;4	3.3941e-53	264.88	379450000	0	210770000	168530000	143050	0	0	0	10	yes
P00698	LYSC_CHICK	AAKFESNFNTQAT	GLDNYRGYSLGNWVCAAKFESNFNTQATNR	VCAAKFESNFNTQATNRNTDGSTDYGILQI	C	A	A	A	T	N	3	0	2	0	0	1	1	0	0	0	0	1	0	2	0	1	2	0	0	0	0	0	13	1427.67	49	61	2	2.0789e-13	192.14	327250000	0	126900000	200340000	0	0	0	0	9	no
P00698	LYSC_CHICK	AAMKRHGLDNYR	PLAALGKVFGRCELAAAMKRHGLDNYRGYS	ELAAAMKRHGLDNYRGYSLGNWVCAAKFES	A	A	A	Y	R	G	2	2	1	1	0	0	0	1	1	0	1	1	1	0	0	0	0	0	1	0	0	0	12	1430.72	28	39	2;3;4	4.2784e-15	198.49	220000000	0	162960000	57033000	0	0	0	0	9	no
P00698	LYSC_CHICK	AAKFESNFNT	GLDNYRGYSLGNWVCAAKFESNFNTQATNR	GNWVCAAKFESNFNTQATNRNTDGSTDYGI	C	A	A	N	T	Q	2	0	2	0	0	0	1	0	0	0	0	1	0	2	0	1	1	0	0	0	0	0	10	1127.52	49	58	2	6.2243e-17	196.88	192490000	0	50384000	142110000	0	0	0	0	9	no
P00698	LYSC_CHICK	NFNTQATNRNT	GYSLGNWVCAAKFESNFNTQATNRNTDGST	KFESNFNTQATNRNTDGSTDYGILQINSRW	S	N	F	N	T	D	1	1	4	0	0	1	0	0	0	0	0	0	0	1	0	0	3	0	0	0	0	0	11	1279.59	55	65	2	1.2351e-16	208.11	192420000	0	66216000	126210000	0	0	0	0	9	no
P00698	LYSC_CHICK	MKRHGLDNYRGY	AALGKVFGRCELAAAMKRHGLDNYRGYSLG	AAAMKRHGLDNYRGYSLGNWVCAAKFESNF	A	M	K	G	Y	S	0	2	1	1	0	0	0	2	1	0	1	1	1	0	0	0	0	0	2	0	0	0	12	1508.73	30	41	2;3;4	1.4985e-21	184.31	15228000	0	10785000	4443200	0	0	0	0	9	no
P00698	LYSC_CHICK	QATNRNTDGSTDYGILQI	GNWVCAAKFESNFNTQATNRNTDGSTDYGI	NRNTDGSTDYGILQINSRWWCNDGRTPGSR	T	Q	A	Q	I	N	1	1	2	2	0	2	0	2	0	2	1	0	0	0	0	1	3	0	1	0	0	0	18	1965.94	59	76	2;3	1.3069e-40	310.29	978040000	0	904140000	73905000	0	0	0	0	8	no
P00698	LYSC_CHICK	AMKRHGLDNYR	LAALGKVFGRCELAAAMKRHGLDNYRGYSL	ELAAAMKRHGLDNYRGYSLGNWVCAAKFES	A	A	M	Y	R	G	1	2	1	1	0	0	0	1	1	0	1	1	1	0	0	0	0	0	1	0	0	0	11	1359.68	29	39	2;3	2.3491e-22	194.96	29912000	0	22866000	7045700	0	0	0	0	8	no
P00698	LYSC_CHICK	KFESNFNTQATNR	DNYRGYSLGNWVCAAKFESNFNTQATNRNT	AAKFESNFNTQATNRNTDGSTDYGILQINS	A	K	F	N	R	N	1	1	3	0	0	1	1	0	0	0	0	1	0	2	0	1	2	0	0	0	0	0	13	1555.74	51	63	2;3	1.4871e-64	360.54	837410000	0	597250000	240160000	0	0	0	0	7	no
P00698	LYSC_CHICK	VSDGNGMNAWVAWRN	LSSDITASVNCAKKIVSDGNGMNAWVAWRN	VSDGNGMNAWVAWRNRCKGTDVQAWIRGCR	I	V	S	R	N	R	2	1	3	1	0	0	0	2	0	0	0	0	1	0	0	1	0	2	0	2	0	0	15	1675.75	117	131	2	0	491.79	511860000	0	258270000	253590000	0	0	0	0	7	no
P00698	LYSC_CHICK	KRHGLDNYRGYSLG	ALGKVFGRCELAAAMKRHGLDNYRGYSLGN	MKRHGLDNYRGYSLGNWVCAAKFESNFNTQ	M	K	R	L	G	N	0	2	1	1	0	0	0	3	1	0	2	1	0	0	0	1	0	0	2	0	0	0	14	1634.83	31	44	2;3;4	3.0937e-20	186.02	502250000	0	208450000	293810000	0	0	0	0	7	no
P00698	LYSC_CHICK	AMKRHGLDNYRGYSL	LAALGKVFGRCELAAAMKRHGLDNYRGYSL	AMKRHGLDNYRGYSLGNWVCAAKFESNFNT	A	A	M	S	L	G	1	2	1	1	0	0	0	2	1	0	2	1	1	0	0	1	0	0	2	0	0	0	15	1779.88	29	43	2;3;4	6.3994e-50	218.21	127700000	0	90177000	37526000	0	0	0	0	7	no
P00698	LYSC_CHICK	SDGNGMNAWV	SSDITASVNCAKKIVSDGNGMNAWVAWRNR	AKKIVSDGNGMNAWVAWRNRCKGTDVQAWI	V	S	D	W	V	A	1	0	2	1	0	0	0	2	0	0	0	0	1	0	0	1	0	1	0	1	0	0	10	1049.42	118	127	2	1.7741e-07	164.53	207680000	0	68422000	139260000	0	0	0	0	6	no
P00698	LYSC_CHICK	AMKRHGLDNYRG	LAALGKVFGRCELAAAMKRHGLDNYRGYSL	LAAAMKRHGLDNYRGYSLGNWVCAAKFESN	A	A	M	R	G	Y	1	2	1	1	0	0	0	2	1	0	1	1	1	0	0	0	0	0	1	0	0	0	12	1416.7	29	40	2;3;4	1.2126e-21	188.26	15483000	0	9688000	5795500	0	0	0	0	6	no
P00698	LYSC_CHICK	AKFESNFNTQATNRNT	LDNYRGYSLGNWVCAAKFESNFNTQATNRN	KFESNFNTQATNRNTDGSTDYGILQINSRW	A	A	K	N	T	D	2	1	4	0	0	1	1	0	0	0	0	1	0	2	0	1	3	0	0	0	0	0	16	1841.87	50	65	2;3	2.7859e-50	323.24	255200000	0	228370000	26830000	0	0	0	0	5	no
P00698	LYSC_CHICK	LDNYRGYSLGNWV	VFGRCELAAAMKRHGLDNYRGYSLGNWVCA	HGLDNYRGYSLGNWVCAAKFESNFNTQATN	G	L	D	W	V	C	0	1	2	1	0	0	0	2	0	0	2	0	0	0	0	1	0	1	2	1	0	0	13	1555.74	35	47	2	5.4462e-06	196.44	20299000	0	4293900	16005000	0	0	0	0	5	no
P00698	LYSC_CHICK	MKRHGLDNYRGYS	AALGKVFGRCELAAAMKRHGLDNYRGYSLG	AAMKRHGLDNYRGYSLGNWVCAAKFESNFN	A	M	K	Y	S	L	0	2	1	1	0	0	0	2	1	0	1	1	1	0	0	1	0	0	2	0	0	0	13	1595.76	30	42	2;3;4	5.6556e-09	183.28	19423000	0	8354500	11068000	0	0	0	0	5	no
P00698	LYSC_CHICK	AAAMKRHGLDNYRGYS	LPLAALGKVFGRCELAAAMKRHGLDNYRGY	AAMKRHGLDNYRGYSLGNWVCAAKFESNFN	L	A	A	Y	S	L	3	2	1	1	0	0	0	2	1	0	1	1	1	0	0	1	0	0	2	0	0	0	16	1808.87	27	42	3;4	6.3362e-14	172.2	10231000	0	3704300	6526500	0	0	0	0	5	no
P00698	LYSC_CHICK	FNTQATNRNTDGSTDYGILQI	YSLGNWVCAAKFESNFNTQATNRNTDGSTD	NRNTDGSTDYGILQINSRWWCNDGRTPGSR	N	F	N	Q	I	N	1	1	3	2	0	2	0	2	0	2	1	0	0	1	0	1	4	0	1	0	0	0	21	2328.1	56	76	2	2.6052e-34	228.8	3002000	0	3002000	0	0	0	0	0	5	no
P00698	LYSC_CHICK	NDGRTPGSRNL	STDYGILQINSRWWCNDGRTPGSRNLCNIP	RWWCNDGRTPGSRNLCNIPCSALLSSDITA	C	N	D	N	L	C	0	2	2	1	0	0	0	2	0	0	1	0	0	0	1	1	1	0	0	0	0	0	11	1185.59	83	93	2;3	4.6821e-22	202.05	886670000	0	288130000	598540000	0	0	0	0	4	no
P00698	LYSC_CHICK	KFESNFNTQ	DNYRGYSLGNWVCAAKFESNFNTQATNRNT	NWVCAAKFESNFNTQATNRNTDGSTDYGIL	A	K	F	T	Q	A	0	0	2	0	0	1	1	0	0	0	0	1	0	2	0	1	1	0	0	0	0	0	9	1113.51	51	59	2	1.4522e-15	201.39	827200000	0	602760000	224440000	0	0	0	0	4	no
P00698	LYSC_CHICK	AAAMKRHGLDNYRGYSLGNWV	LPLAALGKVFGRCELAAAMKRHGLDNYRGY	HGLDNYRGYSLGNWVCAAKFESNFNTQATN	L	A	A	W	V	C	3	2	2	1	0	0	0	3	1	0	2	1	1	0	0	1	0	1	2	1	0	0	21	2378.17	27	47	2;3;4	2.8845e-10	156.51	750330000	0	0	750330000	0	0	0	0	4	no
P00698	LYSC_CHICK	HGLDNYRGYSLG	GKVFGRCELAAAMKRHGLDNYRGYSLGNWV	MKRHGLDNYRGYSLGNWVCAAKFESNFNTQ	R	H	G	L	G	N	0	1	1	1	0	0	0	3	1	0	2	0	0	0	0	1	0	0	2	0	0	0	12	1350.63	33	44	2;3	1.9464e-29	227.94	321650000	0	321650000	0	0	0	0	0	4	no
P00698	LYSC_CHICK	ELAAAMKRHGLDNYRGYSL	CFLPLAALGKVFGRCELAAAMKRHGLDNYR	AMKRHGLDNYRGYSLGNWVCAAKFESNFNT	C	E	L	S	L	G	3	2	1	1	0	0	1	2	1	0	3	1	1	0	0	1	0	0	2	0	0	0	19	2164.08	25	43	3;4	2.3341e-05	135.95	121960000	0	53442000	68516000	0	0	0	0	4	no
P00698	LYSC_CHICK	KKIVSDGNGMNA	SALLSSDITASVNCAKKIVSDGNGMNAWVA	NCAKKIVSDGNGMNAWVAWRNRCKGTDVQA	A	K	K	N	A	W	1	0	2	1	0	0	0	2	0	1	0	2	1	0	0	1	0	0	0	1	0	0	12	1232.62	114	125	2;3	3.0677e-06	149.95	112020000	0	108890000	3133300	0	0	0	0	4	no
P00698	LYSC_CHICK	SDGNGMNAWVAWRN	SSDITASVNCAKKIVSDGNGMNAWVAWRNR	VSDGNGMNAWVAWRNRCKGTDVQAWIRGCR	V	S	D	R	N	R	2	1	3	1	0	0	0	2	0	0	0	0	1	0	0	1	0	2	0	1	0	0	14	1576.68	118	131	2	5.9871e-234	435.25	84241000	0	47052000	37188000	0	0	0	0	4	no
P00698	LYSC_CHICK	ELAAAMKR	CFLPLAALGKVFGRCELAAAMKRHGLDNYR	GKVFGRCELAAAMKRHGLDNYRGYSLGNWV	C	E	L	K	R	H	3	1	0	0	0	0	1	0	0	0	1	1	1	0	0	0	0	0	0	0	0	0	8	888.485	25	32	2	3.5055e-10	189.62	37071000	0	37071000	0	0	0	0	0	4	no
P00698	LYSC_CHICK	DGRTPGSRNLCNIPCSALLSSDI	TDYGILQINSRWWCNDGRTPGSRNLCNIPC	NLCNIPCSALLSSDITASVNCAKKIVSDGN	N	D	G	D	I	T	1	2	2	2	2	0	0	2	0	2	3	0	0	0	2	4	1	0	0	0	0	0	23	2502.2	84	106	3	2.5901e-09	137.05	28245000	0	14247000	13998000	0	0	0	0	4	no
P00698	LYSC_CHICK	KFESNFNTQATNRNTDGSTDYG	DNYRGYSLGNWVCAAKFESNFNTQATNRNT	TQATNRNTDGSTDYGILQINSRWWCNDGRT	A	K	F	Y	G	I	1	1	4	2	0	1	1	2	0	0	0	1	0	2	0	2	4	0	1	0	0	0	22	2466.07	51	72	3	1.7014e-35	244.01	29582000	0	15128000	14454000	0	0	0	0	3	no
P00698	LYSC_CHICK	AAAMKRHGLDNYRGYSL	LPLAALGKVFGRCELAAAMKRHGLDNYRGY	AMKRHGLDNYRGYSLGNWVCAAKFESNFNT	L	A	A	S	L	G	3	2	1	1	0	0	0	2	1	0	2	1	1	0	0	1	0	0	2	0	0	0	17	1921.96	27	43	2;3;4	8.9163e-06	163.41	21127000	0	14033000	7093800	0	0	0	0	3	no
P00698	LYSC_CHICK	GLDNYRGYSLGNWV	KVFGRCELAAAMKRHGLDNYRGYSLGNWVC	HGLDNYRGYSLGNWVCAAKFESNFNTQATN	H	G	L	W	V	C	0	1	2	1	0	0	0	3	0	0	2	0	0	0	0	1	0	1	2	1	0	0	14	1612.76	34	47	2	5.2607e-39	263.07	19582000	0	0	19582000	0	0	0	0	3	no
P00698	LYSC_CHICK	AAAMKRHGLDNYRGY	LPLAALGKVFGRCELAAAMKRHGLDNYRGY	AAAMKRHGLDNYRGYSLGNWVCAAKFESNF	L	A	A	G	Y	S	3	2	1	1	0	0	0	2	1	0	1	1	1	0	0	0	0	0	2	0	0	0	15	1721.84	27	41	3;4	6.4179e-20	212.39	14179000	0	12457000	1721500	0	0	0	0	3	no
P00698	LYSC_CHICK	DGRTPGSRNLCNIPCSALLSSDITA	TDYGILQINSRWWCNDGRTPGSRNLCNIPC	CNIPCSALLSSDITASVNCAKKIVSDGNGM	N	D	G	T	A	S	2	2	2	2	2	0	0	2	0	2	3	0	0	0	2	4	2	0	0	0	0	0	25	2674.28	84	108	3	6.1125e-12	143.95	9326700	0	5060900	4265800	0	0	0	0	3	no
P00698	LYSC_CHICK	FESNFNTQATNRNTDGSTDYGILQI	NYRGYSLGNWVCAAKFESNFNTQATNRNTD	NRNTDGSTDYGILQINSRWWCNDGRTPGSR	K	F	E	Q	I	N	1	1	4	2	0	2	1	2	0	2	1	0	0	2	0	2	4	0	1	0	0	0	25	2805.28	52	76	2;3	2.9661e-31	263.09	5628800	0	5628800	0	0	0	0	0	3	no
P00698	LYSC_CHICK	ELAAAMKRHGLD	CFLPLAALGKVFGRCELAAAMKRHGLDNYR	GRCELAAAMKRHGLDNYRGYSLGNWVCAAK	C	E	L	L	D	N	3	1	0	1	0	0	1	1	1	0	2	1	1	0	0	0	0	0	0	0	0	0	12	1310.68	25	36	2;3	9.939e-11	187.33	4797500	0	4797500	0	0	0	0	0	3	no
P00698	LYSC_CHICK	MKRHGLDNYRG	AALGKVFGRCELAAAMKRHGLDNYRGYSLG	LAAAMKRHGLDNYRGYSLGNWVCAAKFESN	A	M	K	R	G	Y	0	2	1	1	0	0	0	2	1	0	1	1	1	0	0	0	0	0	1	0	0	0	11	1345.67	30	40	3;4	1.3785e-15	166.11	4350700	0	2706700	1644000	0	0	0	0	3	no
P00698	LYSC_CHICK	FNTQATNRNT	YSLGNWVCAAKFESNFNTQATNRNTDGSTD	KFESNFNTQATNRNTDGSTDYGILQINSRW	N	F	N	N	T	D	1	1	3	0	0	1	0	0	0	0	0	0	0	1	0	0	3	0	0	0	0	0	10	1165.55	56	65	2	2.0053e-42	256.47	3996100	0	2613400	1382800	0	0	0	0	3	no
P00698	LYSC_CHICK	ATNRNTDGSTDYGILQI	NWVCAAKFESNFNTQATNRNTDGSTDYGIL	NRNTDGSTDYGILQINSRWWCNDGRTPGSR	Q	A	T	Q	I	N	1	1	2	2	0	1	0	2	0	2	1	0	0	0	0	1	3	0	1	0	0	0	17	1837.88	60	76	2	4.9595e-09	205.72	590930000	0	411770000	179160000	0	0	0	0	2	no
P00698	LYSC_CHICK	AAKFESNFNTQA	GLDNYRGYSLGNWVCAAKFESNFNTQATNR	WVCAAKFESNFNTQATNRNTDGSTDYGILQ	C	A	A	Q	A	T	3	0	2	0	0	1	1	0	0	0	0	1	0	2	0	1	1	0	0	0	0	0	12	1326.62	49	60	2	1.2889e-05	139.38	258760000	0	0	258760000	0	0	0	0	2	no
P00698	LYSC_CHICK	HGLDNYRGYSLGNWV	GKVFGRCELAAAMKRHGLDNYRGYSLGNWV	HGLDNYRGYSLGNWVCAAKFESNFNTQATN	R	H	G	W	V	C	0	1	2	1	0	0	0	3	1	0	2	0	0	0	0	1	0	1	2	1	0	0	15	1749.82	33	47	2;3	1.3875e-63	318.18	65916000	0	65916000	0	0	0	0	0	2	no
P00698	LYSC_CHICK	IVSDGNGMNAWV	LLSSDITASVNCAKKIVSDGNGMNAWVAWR	AKKIVSDGNGMNAWVAWRNRCKGTDVQAWI	K	I	V	W	V	A	1	0	2	1	0	0	0	2	0	1	0	0	1	0	0	1	0	1	0	2	0	0	12	1261.58	116	127	2	6.4439e-15	193.1	60803000	0	55781000	5021800	0	0	0	0	2	no
P00698	LYSC_CHICK	TDGSTDYGILQI	AKFESNFNTQATNRNTDGSTDYGILQINSR	NRNTDGSTDYGILQINSRWWCNDGRTPGSR	N	T	D	Q	I	N	0	0	0	2	0	1	0	2	0	2	1	0	0	0	0	1	2	0	1	0	0	0	12	1281.61	65	76	1;2	1.3918e-07	144.77	7438400	0	3982000	3456400	0	0	0	0	2	no
P00698	LYSC_CHICK	AAMKRHGLDNYRGYSLGN	PLAALGKVFGRCELAAAMKRHGLDNYRGYS	KRHGLDNYRGYSLGNWVCAAKFESNFNTQA	A	A	A	G	N	W	2	2	2	1	0	0	0	3	1	0	2	1	1	0	0	1	0	0	2	0	0	0	18	2021.99	28	45	3	2.588e-53	219.95	3761400	0	3761400	0	0	0	0	0	2	no
P00698	LYSC_CHICK	KFESNFNTQATNRNTDGSTDYGILQ	DNYRGYSLGNWVCAAKFESNFNTQATNRNT	TNRNTDGSTDYGILQINSRWWCNDGRTPGS	A	K	F	L	Q	I	1	1	4	2	0	2	1	2	0	1	1	1	0	2	0	2	4	0	1	0	0	0	25	2820.3	51	75	3	1.3157e-31	219.88	3270900	0	1602300	1668600	0	0	0	0	2	no
P00698	LYSC_CHICK	GSTDYGILQI	FESNFNTQATNRNTDGSTDYGILQINSRWW	NRNTDGSTDYGILQINSRWWCNDGRTPGSR	D	G	S	Q	I	N	0	0	0	1	0	1	0	2	0	2	1	0	0	0	0	1	1	0	1	0	0	0	10	1065.53	67	76	2	7.7123e-06	152.47	1650500	0	0	1650500	0	0	0	0	2	no
P00698	LYSC_CHICK	NTDGSTDYGILQI	AAKFESNFNTQATNRNTDGSTDYGILQINS	NRNTDGSTDYGILQINSRWWCNDGRTPGSR	R	N	T	Q	I	N	0	0	1	2	0	1	0	2	0	2	1	0	0	0	0	1	2	0	1	0	0	0	13	1395.65	64	76	2	6.6202e-39	261.65	58197000	0	0	58197000	0	0	0	0	1	no
P00698	LYSC_CHICK	SALLSSDITA	DGRTPGSRNLCNIPCSALLSSDITASVNCA	CNIPCSALLSSDITASVNCAKKIVSDGNGM	C	S	A	T	A	S	2	0	0	1	0	0	0	0	0	1	2	0	0	0	0	3	1	0	0	0	0	0	10	976.508	99	108	1;2	6.4786e-09	134.08	45524000	0	28631000	16894000	0	0	0	0	1	no
P00698	LYSC_CHICK	RNTDGSTDYGILQI	CAAKFESNFNTQATNRNTDGSTDYGILQIN	NRNTDGSTDYGILQINSRWWCNDGRTPGSR	N	R	N	Q	I	N	0	1	1	2	0	1	0	2	0	2	1	0	0	0	0	1	2	0	1	0	0	0	14	1551.75	63	76	2	7.5027e-06	167.11	14149000	0	14149000	0	0	0	0	0	1	no
P00698	LYSC_CHICK	ELAAAMKRHGLDNYRGYS	CFLPLAALGKVFGRCELAAAMKRHGLDNYR	AAMKRHGLDNYRGYSLGNWVCAAKFESNFN	C	E	L	Y	S	L	3	2	1	1	0	0	1	2	1	0	2	1	1	0	0	1	0	0	2	0	0	0	18	2051	25	42	3	7.4373e-07	157.47	1754700	0	1754700	0	0	0	0	0	1	no
P00698	LYSC_CHICK	ELAAAMKRH	CFLPLAALGKVFGRCELAAAMKRHGLDNYR	KVFGRCELAAAMKRHGLDNYRGYSLGNWVC	C	E	L	R	H	G	3	1	0	0	0	0	1	0	1	0	1	1	1	0	0	0	0	0	0	0	0	0	9	1025.54	25	33	2	4.8654e-10	208.59	788510	0	788510	0	0	0	0	0	1	no
P00698	LYSC_CHICK	ATNRNTDGSTDYGILQINSR	NWVCAAKFESNFNTQATNRNTDGSTDYGIL	TDGSTDYGILQINSRWWCNDGRTPGSRNLC	Q	A	T	S	R	W	1	2	3	2	0	1	0	2	0	2	1	0	0	0	0	2	3	0	1	0	0	0	20	2195.06	60	79	3	6.484e-05	87.772	133530	133530	0	0	0	0	0	0	1	no
P00698	LYSC_CHICK	SALLSSDI	DGRTPGSRNLCNIPCSALLSSDITASVNCA	NLCNIPCSALLSSDITASVNCAKKIVSDGN	C	S	A	D	I	T	1	0	0	1	0	0	0	0	0	1	2	0	0	0	0	3	0	0	0	0	0	0	8	804.423	99	106	1	7.6453e-11	138.85	169730000	0	104990000	64740000	0	0	0	0	0	no
